# Supplementary material for: Genome-wide identification of metabolic and regulatory determinants of intracellular growth in Brucella neotomae
Source: bioRxiv. 2026 Apr 6:2026.04.05.716554. Preprint. [Version 1] doi: 10.64898/2026.04.05.716554 (PMC13081920; doi:10.64898/2026.04.05.716554)
Supplement: Supplement 2 — Table S3. Gene-level Tn-seq fitness statistics used for volcano plot analysis. Complete gene-level statistical output including log2 fold change, p values, and FDR-adjusted q values used to generate the volcano plot shown in Fig. 2. [file media-2.xlsx]

## Sheet: Table S1A
Table S1A. Per-gene transposon insertion counts in input and output pools
Gene locus tag	RefSeq protein ID (WP)	Gene Name	Input pool replicate 1	Input pool replicate 2	Input pool replicate 3	Output pool replicate 1	Output pool replicate 2	Output pool replicate 3	Mean transposon insertion counts, input pool	Mean transposon insertion counts, output pool	Fold change (output vs input)	Log₂ fold change (output vs input)	q value (FDR-adjusted)
DK64_RS14560	WP_002970332.1	hypothetical protein	6247	5132	4427	5062	6879	2178	5269	4706	1.11963	0.163028	0.901093
DK64_RS14555	WP_004688746.1	hypothetical protein	20385	13371	13640	12792	12062	5735	15799	10196	1.54953	0.63183	0.536099
DK64_RS14550	WP_032451154.1	IS6 family transposase	0	0	0	0	0	0			#N/A	#N/A
DK64_RS15880	WP_002964931.1	AzlD domain-containing protein	10991	9526	9187	6257	8387	3111	9901	5918	1.67303	0.742465	0.424379
DK64_RS14545	WP_002964930.1	branched-chain amino acid ABC transporter permease	35	24	15	23	63	76	24.67	54	0.456852	-1.1302	0.536619
DK64_RS14540	WP_002969195.1	helix-turn-helix domain-containing protein	146206	114108	124048	79135	96950	37827	128121	71304	1.79683	0.845452	0.362246
-		tRNA-Ser	0	0	0	0	0	0			#N/A	#N/A
DK64_RS14530	WP_002967949.1	50S ribosomal protein L21	2	0	7	0	0	0	3	0	#N/A	#N/A	0.605861
DK64_RS14525	WP_002964927.1	50S ribosomal protein L27	0	0	0	0	0	0			#N/A	#N/A
DK64_RS14520	WP_002964926.1	N-acetyltransferase	34	31	2	25	29	10	22.33	21.33	1.04688	0.0660993	1
DK64_RS14515	WP_002967948.1	N-acetyltransferase	925	651	774	1028	2213	721	783.3	1321	0.59296	-0.753994	0.666004
DK64_RS14510	WP_050497446.1	hypothetical protein	413	311	325	898	1488	492	349.7	959.3	0.364537	-1.45586	0.481878
DK64_RS14505	WP_002964923.1	GTPase ObgE	5	0	4	0	0	0	3	0	#N/A	#N/A	0.497528
DK64_RS14500	WP_004688744.1	glutamate 5-kinase	92	95	174	19	14	16	120.3	16.33	7.36681	2.88104	0.237471
DK64_RS14495	WP_025198810.1	glutamate-5-semialdehyde dehydrogenase	49	22	103	16	2	9	58	9	6.44444	2.68806	0.49077
DK64_RS14490	WP_002964920.1	nicotinate-nucleotide adenylyltransferase	7	3	1	0	0	0	3.667	0	#N/A	#N/A	0.483919
DK64_RS14485	WP_002972331.1	ribosome silencing factor	4002	3582	4401	1809	2506	931	3995	1749	2.28416	1.19167	0.198199
DK64_RS14480	WP_004684318.1	23S rRNA (pseudouridine(1915)-N(3))-methyltransferase RlmH	8	2	25	0	0	3	11.67	1	11.67	3.54473	0.585812
DK64_RS14475	WP_025198809.1	hypothetical protein	574	601	333	446	492	169	502.7	369	1.36233	0.446077	0.666004
DK64_RS14470	WP_002964916.1	membrane protein	22	10	2	57	15	0	11.33	24	0.472083	-1.08289	0.76816
DK64_RS14465	WP_004688741.1	S41 family peptidase	2	13	4	0	11	9	6.333	6.667	0.949903	-0.0741486	1
DK64_RS14460	WP_004688740.1	RNA pyrophosphohydrolase	445	277	273	549	591	266	331.7	468.7	0.707702	-0.498786	0.664358
DK64_RS14455	WP_002964913.1	GlsB/YeaQ/YmgE family stress response membrane protein	2143	2065	1250	2192	2769	903	1819	1955	0.930435	-0.104023	0.973314
DK64_RS14450	WP_002964912.1	DUF1275 domain-containing protein	0	20	30	4	1	19	16.67	8	2.08375	1.05918	0.716636
DK64_RS14445	WP_004688739.1	LysR family transcriptional regulator	10866	9485	11780	12293	14837	6214	10710	11115	0.963563	-0.0535495	1
DK64_RS14435	WP_002964908.1	hypothetical protein	324	226	258	757	600	253	269.3	536.7	0.50177	-0.994902	0.534621
DK64_RS14430	WP_004688737.1	pyridoxal kinase PdxY	2822	2653	3409	4066	3753	1359	2961	3059	0.967963	-0.0469756	1
DK64_RS14425	WP_004688736.1	carbonic anhydrase	18672	14730	14759	14742	16108	6594	16054	12481	1.28628	0.363199	0.666004
DK64_RS15885	WP_002964904.1	hypothetical protein	275	213	242	158	167	97	243.3	140.7	1.72921	0.790114	0.266254
DK64_RS14415	WP_004688734.1	signal recognition particle protein	2	4	2	1	0	1	2.667	0.6667	4.0003	2.00011	0.391212
DK64_RS14410	WP_002964902.1	chorismate mutase	0	8	2	0	0	0	3.333	0	#N/A	#N/A	0.617547
DK64_RS14405	WP_002967942.1	30S ribosomal protein S16	0	0	0	0	0	0			#N/A	#N/A
DK64_RS14400	WP_004688733.1	LemA family protein	847	555	503	728	759	309	635	598.7	1.06063	0.0849233	0.981574
DK64_RS14395	WP_006161575.1	YgcG family protein	1212	1104	1188	1517	1167	661	1168	1115	1.04753	0.0669966	0.976208
DK64_RS14390	WP_004688730.1	NAD-glutamate dehydrogenase	22340	24367	20926	25462	25417	11011	22544	20630	1.09278	0.128	0.898604
DK64_RS14380	WP_004684287.1	bifunctional phosphoribosylaminoimidazolecarboxamide formyltransferase/inosine monophosphate cyclohydrolase	2	3	9	1	3	1	4.667	1.667	2.79964	1.48524	0.631488
DK64_RS14375	WP_032451156.1	heparinase	42	35	41	32	11	21	39.33	21.33	1.84388	0.882746	0.371742
DK64_RS14370	WP_002964892.1	MFS transporter	46	100	125	211	412	64	90.33	229	0.394454	-1.34207	0.626003
DK64_RS14365	WP_004688727.1	protease HtpX	4584	3302	2772	4365	5428	2202	3553	3998	0.888694	-0.170241	0.891023
DK64_RS14360	WP_002969610.1	DUF1674 domain-containing protein	75	96	123	145	76	18	98	79.67	1.23007	0.298745	0.866132
DK64_RS14355	WP_002964887.1	usg family protein	311	344	358	12	33	0	337.7	15	22.5133	4.49271	0.0160987
DK64_RS14350	WP_004684277.1	FUSC family protein	406	194	375	672	438	294	325	468	0.694444	-0.526069	0.666004
DK64_RS14345	WP_004688725.1	YggS family pyridoxal phosphate-dependent enzyme	9	4	5	0	1	25	6	8.667	0.692281	-0.53057	0.931503
DK64_RS14340	WP_002967933.1	leucine--tRNA ligase	9	9	42	30	11	2	20	14.33	1.39567	0.480961	0.8895
DK64_RS14335	WP_004688723.1	hypothetical protein	0	0	0	0	0	0			#N/A	#N/A
DK64_RS14330	WP_002966970.1	transaldolase	0	0	1	0	1	1	0.3333	0.6667	0.499925	-1.00022	0.766753
DK64_RS14320	WP_002964880.1	hypothetical protein	8061	4899	5402	5302	4706	2270	6121	4093	1.49548	0.580609	0.589414
DK64_RS14315	WP_004688721.1	F0F1 ATP synthase subunit delta	0	2	1	0	0	0	1	0	#N/A	#N/A	0.536099
DK64_RS14310	WP_002967929.1	F0F1 ATP synthase subunit alpha	10	54	35	19	18	6	33	14.33	2.30286	1.20343	0.617547
DK64_RS14305	WP_004688720.1	F0F1 ATP synthase subunit gamma	29	87	23	33	22	28	46.33	27.67	1.67438	0.743624	0.692688
DK64_RS14300	WP_004688719.1	F0F1 ATP synthase subunit beta	5	11	5	0	0	0	7	0	#N/A	#N/A	0.281097
DK64_RS14295	WP_002964875.1	ATP synthase epsilon chain	3	0	33	1	5	0	12	2	6	2.58496	0.683744
DK64_RS14290	WP_002964874.1	MarR family transcriptional regulator	6183	5362	5918	6728	6936	2783	5821	5482	1.06184	0.0865647	0.960382
DK64_RS14285	WP_002964873.1	GntR family transcriptional regulator	7429	5954	6038	2742	5101	2312	6474	3385	1.91256	0.935502	0.321084
DK64_RS15890	WP_004684254.1	hypothetical protein	406	432	512	281	487	145	450	304.3	1.4788	0.564431	0.617547
DK64_RS14280	WP_004688718.1	FAD-binding oxidoreductase	239	190	152	34	46	4	193.7	28	6.91786	2.79033	0.122167
DK64_RS14275	WP_004688717.1	4-hydroxyproline epimerase	11719	9187	9155	6611	6892	2759	10020	5421	1.84837	0.886252	0.354882
DK64_RS14270	WP_004688716.1	branched-chain amino acid ABC transporter permease	454	594	766	455	519	376	604.7	450	1.34378	0.426295	0.578291
DK64_RS14265	WP_004688715.1	high-affinity branched-chain amino acid ABC transporter permease LivM	7476	6150	5903	5837	5759	2466	6510	4687	1.38895	0.473993	0.589414
DK64_RS14260	WP_004688714.1	ATP-binding cassette domain-containing protein	16489	12125	12873	12307	13752	5823	13829	10627	1.30131	0.379962	0.666004
DK64_RS14255	WP_004688712.1	hypothetical protein	7249	6098	7577	7341	8833	3275	6975	6483	1.07589	0.105532	0.945535
DK64_RS14250	WP_004688711.1	branched-chain amino acid ABC transporter substrate-binding protein	4165	3287	4028	5675	6556	3281	3827	5171	0.740089	-0.434229	0.628728
DK64_RS14245	WP_004688710.1	branched-chain amino acid ABC transporter substrate-binding protein	1306	1587	1781	595	1070	435	1558	700	2.22571	1.15427	0.265592
DK64_RS14240	WP_004688709.1	pyruvate carboxylase	43191	33598	34504	2073	2536	1027	37098	1879	19.7435	4.3033	0.039052
DK64_RS14235	WP_004684233.1	MFS transporter	1307	1389	1237	447	788	302	1311	512.3	2.55905	1.35561	0.150691
DK64_RS14230	WP_004688708.1	3-hydroxybutyrate dehydrogenase	5615	4148	4543	7260	7988	3154	4769	6134	0.77747	-0.363141	0.701494
DK64_RS14225	WP_004688707.1	flavodoxin-dependent (E)-4-hydroxy-3-methylbut-2-enyl-diphosphate synthase	109	1115	2165	144	148	23	1130	105	10.7619	3.42786	0.537226
DK64_RS14220	WP_002964858.1	polyprenyl synthetase family protein	2397	1957	1493	954	773	269	1949	665.3	2.92951	1.55066	0.237471
DK64_RS14215	WP_004688706.1	monofunctional biosynthetic peptidoglycan transglycosylase	2862	2242	2284	1253	1387	440	2463	1027	2.39825	1.26198	0.229283
DK64_RS14210	WP_004688705.1	50S ribosomal protein L32	1	5	63	0	0	1	23	0.3333	69.0069	6.10867	0.666004
DK64_RS14205	WP_004688704.1	heme-binding protein	157	73	21	169	416	104	83.67	229.7	0.364258	-1.45697	0.61294
DK64_RS14200	WP_004688703.1	acetyl-CoA C-acetyltransferase	2414	1629	1892	3991	4438	1522	1978	3317	0.596322	-0.745837	0.609363
DK64_RS0114600	WP_002969186.1	hypothetical protein	11	11	27	17	13	9	16.33	13	1.25615	0.329013	0.82154
DK64_RS14195	WP_004688702.1	helicase	13426	10422	8843	14260	17817	6408	10897	12828	0.84947	-0.235365	0.833744
DK64_RS14190	WP_002964852.1	RNA-binding S4 domain-containing protein	9849	5705	5450	6012	4956	2374	7001	4447	1.57432	0.654729	0.60951
DK64_RS15895	WP_002964851.1	hypothetical protein	0	0	0	0	0	1	0	0.3333	0	#N/A	0.666004
DK64_RS14185	WP_004688701.1	ferredoxin family protein	1	0	4	0	10	1	1.667	3.667	0.454595	-1.13735	0.814616
DK64_RS14180	WP_002964849.1	CarD family transcriptional regulator	3	5	1	18	87	15	3	40	0.075	-3.73697	0.575088
DK64_RS15900	WP_002967918.1	hypothetical protein	1594	1467	1910	1786	1871	765	1657	1474	1.12415	0.168837	0.857527
DK64_RS15905	WP_002967917.1	hypothetical protein	3191	3046	3511	1643	2529	929	3249	1700	1.91118	0.934461	0.313207
DK64_RS14175	WP_025198804.1	RNA polymerase factor sigma-32	19442	14788	12982	14424	16414	6427	15737	12422	1.26687	0.341263	0.689294
DK64_RS14170	WP_004688698.1	MOSC domain-containing protein	995	939	982	1311	1974	616	972	1300	0.747692	-0.419483	0.71341
DK64_RS14165	WP_004688697.1	metalloprotease	820	639	602	1272	2066	654	687	1331	0.516153	-0.954129	0.578751
DK64_RS14160	WP_002964843.1	thiamine import ATP-binding protein ThiQ	5	6	0	0	4	0	3.667	1.333	2.75094	1.45992	0.666004
DK64_RS14155	WP_004688695.1	thiamine ABC transporter substrate binding subunit	3252	2549	2904	3156	4149	1353	2902	2886	1.00554	0.00797622	1
-		TPP riboswitch	1	2	2	0	0	0	1.667	0	#N/A	#N/A	0.168223
DK64_RS14150	WP_002966958.1	thiamine diphosphokinase	4	6	0	0	0	6	3.333	2	1.6665	0.736821	0.850584
DK64_RS14145	WP_002964839.1	glycine zipper 2TM domain-containing protein	4939	3467	4082	4254	4716	1732	4163	3567	1.16709	0.222912	0.816596
DK64_RS15910	WP_002967913.1	hypothetical protein	2618	2380	1946	2086	3060	1191	2315	2112	1.09612	0.132402	0.91748
DK64_RS14140	WP_004688694.1	ABC transporter ATP-binding protein	311	196	196	258	97	177	234.3	177.3	1.32149	0.402164	0.68289
DK64_RS14135	WP_002964837.1	DUF2312 domain-containing protein	4026	3062	3105	5447	6265	2025	3398	4579	0.742083	-0.430347	0.698852
DK64_RS14130	WP_002964836.1	N-formylglutamate amidohydrolase	302	325	394	178	295	53	340.3	175.3	1.94124	0.956981	0.466026
DK64_RS14125	WP_002964835.1	DUF1036 domain-containing protein	1	3	0	0	0	0	1.333	0	#N/A	#N/A	0.588081
DK64_RS14120	WP_004688693.1	pyruvate kinase	856	569	780	1099	938	403	735	813.3	0.903726	-0.146043	0.921439
DK64_RS14115	WP_004688692.1	tetratricopeptide repeat protein	309	253	746	360	539	312	436	403.7	1.08001	0.111045	0.985349
DK64_RS15915	WP_002967908.1	50S ribosomal protein L36	1	0	75	4	14	0	25.33	6	4.22167	2.07781	0.744912
DK64_RS14110	WP_002964831.1	5-(carboxyamino)imidazole ribonucleotide synthase	2	8	12	0	0	0	7.333	0	#N/A	#N/A	0.41377
DK64_RS14105	WP_004688691.1	5-(carboxyamino)imidazole ribonucleotide mutase	0	2	19	0	0	0	7	0	#N/A	#N/A	0.666004
DK64_RS14100	WP_002964829.1	DUF465 domain-containing protein	1447	787	1177	834	897	243	1137	658	1.72796	0.789073	0.543863
DK64_RS15920	WP_002964828.1	hypothetical protein	0	1	2	25	10	1	1	12	0.0833333	-3.58496	0.576943
DK64_RS14095	WP_002967906.1	DUF465 domain-containing protein	1794	1385	1311	1659	1554	793	1497	1335	1.12135	0.165234	0.840837
DK64_RS14090	WP_004688690.1	MFS transporter	10028	8720	9409	11529	20662	7357	9386	13183	0.711978	-0.490096	0.678273
DK64_RS14085	WP_002964825.1	DUF1192 domain-containing protein	1	0	11	0	0	0	4	0	#N/A	#N/A	0.666004
DK64_RS14080	WP_004688689.1	NAD(P)H quinone oxidoreductase	1830	1810	2192	1399	1718	765	1944	1294	1.50232	0.587191	0.477652
DK64_RS14075	WP_002964823.1	DUF1013 domain-containing protein	1	0	0	1	0	0	0.3333	0.3333	1	0	1
DK64_RS14070	WP_002964822.1	PaaI family thioesterase	9	11	11	44	10	11	10.33	21.67	0.476696	-1.06886	0.666004
DK64_RS14065	WP_002964821.1	YafY family transcriptional regulator	641	535	699	673	1272	437	625	794	0.787154	-0.345283	0.784407
DK64_RS14060	WP_002964820.1	hypothetical protein	139	77	25	527	214	97	80.33	279.3	0.287612	-1.7978	0.589414
DK64_RS15925	WP_002966955.1	SDR family oxidoreductase	182	228	145	121	36	114	185	90.33	2.04805	1.03425	0.403713
DK64_RS14055	WP_004688688.1	acyl-CoA synthetase	6143	4216	4498	8948	8036	3729	4952	6904	0.717265	-0.479421	0.666004
DK64_RS0114620	WP_002972305.1	hypothetical protein	70	40	0	237	213	114	36.67	188	0.195053	-2.35806	0.275529
DK64_RS14050	WP_002964816.1	phosphoglycerate kinase	252	428	309	578	407	128	329.7	371	0.888679	-0.170265	0.942927
DK64_RS14045	WP_004688687.1	type I glyceraldehyde-3-phosphate dehydrogenase	13	6	45	1	0	0	21.33	0.3333	63.9964	5.99992	0.536099
DK64_RS14040	WP_002964814.1	transketolase	24	69	12	32	22	10	35	21.33	1.64088	0.714471	0.754035
DK64_RS14035	WP_002964813.1	DUF4164 family protein	15	13	7	1	21	3	11.67	8.333	1.40046	0.485897	0.854375
DK64_RS14030	WP_002964812.1	cell division protein ZapA	17	39	15	41	23	14	23.67	26	0.910385	-0.135452	0.976208
-		ssrS	1440	983	1288	1281	1238	547	1237	1022	1.21037	0.27545	0.735377
DK64_RS14025	WP_002967900.1	5-formyltetrahydrofolate cyclo-ligase	0	0	0	0	0	0			#N/A	#N/A
DK64_RS14020	WP_004688686.1	TIGR00282 family metallophosphoesterase	177	138	135	360	466	114	150	313.3	0.478774	-1.06258	0.578751
DK64_RS14015	WP_004688685.1	TerC family protein	1011	822	1106	1437	1575	664	979.7	1225	0.799755	-0.32237	0.716636
DK64_RS14010	WP_002964808.1	DUF1284 domain-containing protein	1558	1355	1721	1411	1819	695	1545	1308	1.18119	0.240244	0.777459
DK64_RS14005	WP_002964807.1	biotin transporter BioY	2236	1725	2067	1172	1595	505	2009	1091	1.84143	0.880826	0.402556
DK64_RS14000	WP_004688684.1	GntR family transcriptional regulator	106	62	125	41	200	65	97.67	102	0.957549	-0.0625818	1
DK64_RS13995	WP_002964805.1	YebC/PmpR family DNA-binding transcriptional regulator	827	788	804	1763	1951	971	806.3	1562	0.516197	-0.954006	0.416433
DK64_RS13990	WP_002964804.1	50S ribosomal protein L31	11	22	18	1	17	0	17	6	2.83333	1.5025	0.536619
DK64_RS13985	WP_002964802.1	peptidoglycan -binding protein	644	743	907	798	1106	492	764.7	798.7	0.957431	-0.0627598	0.990386
DK64_RS13980	WP_002966950.1	flagellar motor protein MotA	391	400	342	438	611	320	377.7	456.3	0.827745	-0.272742	0.690749
DK64_RS13975	WP_004684154.1	inositol monophosphatase	2	4	0	1	0	0	2	0.3333	6.0006	2.58511	0.617547
DK64_RS13970	WP_004688683.1	elongation factor P	8	0	3	8	15	1	3.667	8	0.458375	-1.1254	0.686522
DK64_RS13965	WP_004684153.1	sel1 repeat family protein	379	259	265	391	241	170	301	267.3	1.12608	0.171304	0.875903
DK64_RS13960	WP_002964797.1	thiamine phosphate synthase	0	0	6	0	9	0	2	3	0.666667	-0.584963	0.945535
DK64_RS13955	WP_002964796.1	membrane protein	970	976	946	2028	2795	1282	964	2035	0.47371	-1.07792	0.424187
DK64_RS13950	WP_025198803.1	DUF1465 family protein	55	50	40	154	52	15	48.33	73.67	0.656034	-0.608158	0.809057
DK64_RS13945	WP_002964793.1	crossover junction endodeoxyribonuclease RuvC	1	1	0	0	0	0	0.6667	0	#N/A	#N/A	0.49077
DK64_RS13940	WP_002964792.1	Holliday junction branch migration protein RuvA	4	4	21	0	3	0	9.667	1	9.667	3.27307	0.589414
DK64_RS13935	WP_002964791.1	Holliday junction branch migration DNA helicase RuvB	32	22	1	0	11	0	18.33	3.667	4.99864	2.32153	0.592411
DK64_RS13930	WP_004685826.1	YbgC/FadM family acyl-CoA thioesterase	1493	1185	1095	2225	1729	836	1258	1597	0.787727	-0.344232	0.730425
DK64_RS13925	WP_081890656.1	protein TolQ	5	1	0	2	1	0	2	1	2	1	0.806239
DK64_RS13920	WP_004688681.1	protein TolR	0	0	0	0	0	0			#N/A	#N/A
DK64_RS13915	WP_004688680.1	hypothetical protein	67	90	79	46	10	1	78.67	19	4.14053	2.04981	0.236309
DK64_RS13910	WP_002964785.1	protein TolB	767	1540	408	748	589	341	905	559.3	1.61809	0.694295	0.672984
DK64_RS15935	WP_002964784.1	hypothetical protein	3384	2957	3049	2078	2937	834	3130	1950	1.60513	0.682689	0.508701
DK64_RS13905	WP_002966947.1	hypothetical protein	4	0	3	0	0	0	2.333	0	#N/A	#N/A	0.497528
DK64_RS13895	WP_025198802.1	tRNA lysidine(34) synthetase TilS	2	0	12	0	0	0	4.667	0	#N/A	#N/A	0.642521
DK64_RS13890	WP_004688678.1	ATP-dependent metallopeptidase FtsH/Yme1/Tma family protein	0	1	7	2	2	1	2.667	1.667	1.59988	0.677964	0.874204
DK64_RS13885	WP_006013587.1	phosphoglucosamine mutase	9	6	41	12	5	2	18.67	6.333	2.94805	1.55976	0.666004
DK64_RS13880	WP_002964778.1	porin family protein	24879	18843	20519	13591	16844	6450	21414	12295	1.74168	0.800483	0.405797
DK64_RS13875	WP_002964777.1	bile acid:sodium symporter family protein	403	313	459	265	430	201	391.7	298.7	1.31135	0.391052	0.666004
DK64_RS13870	WP_002964776.1	phosphoserine transaminase	34	76	65	69	32	14	58.33	38.33	1.52178	0.605764	0.672984
DK64_RS13865	WP_004688676.1	phosphoglycerate dehydrogenase	1430	1140	1271	1455	2236	789	1280	1493	0.857334	-0.22207	0.850712
DK64_RS13860	WP_004688675.1	GNAT family N-acetyltransferase	109	62	105	934	1029	592	92	851.7	0.108019	-3.21064	0.129758
DK64_RS13855	WP_002964773.1	adenylosuccinate synthetase	1	4	16	4	1	0	7	1.667	4.19916	2.0701	0.666004
DK64_RS13850	WP_004688674.1	hypothetical protein	4544	3706	3702	3761	5288	1775	3984	3608	1.10421	0.143018	0.91596
DK64_RS13845	WP_004684138.1	MFS transporter	16406	11914	12352	7750	8306	3486	13557	6514	2.08121	1.05742	0.293729
DK64_RS13840	WP_004688673.1	membrane protein	4011	3039	3661	2921	3846	1176	3570	2648	1.34819	0.431021	0.666004
DK64_RS13835	WP_002964769.1	class II glutamine amidotransferase	339	258	276	540	458	193	291	397	0.732997	-0.44812	0.669227
DK64_RS13830	WP_002967883.1	hypothetical protein	103	116	862	27	53	11	360.3	30.33	11.8793	3.57038	0.631488
DK64_RS13825	WP_002964767.1	Lrp/AsnC family transcriptional regulator	55	21	45	22	84	20	40.33	42	0.960238	-0.0585359	1
DK64_RS13820	WP_004688672.1	dUTP diphosphatase	640	426	593	258	166	96	553	173.3	3.191	1.67401	0.179878
DK64_RS13815	WP_004688671.1	efflux RND transporter periplasmic adaptor subunit	2379	1750	1735	2833	3136	1268	1955	2412	0.810531	-0.303061	0.752687
DK64_RS13810	WP_004688670.1	MacB family efflux pump subunit	225	130	249	202	235	81	201.3	172.7	1.16561	0.221079	0.857133
DK64_RS13805	WP_004688669.1	FtsX-like permease family protein	72	80	85	70	144	33	79	82.33	0.959553	-0.0595656	1
DK64_RS13800	WP_004684134.1	phosphodiester glycosidase family protein	425	321	381	242	535	97	375.7	291.3	1.28974	0.367075	0.795658
DK64_RS13795	WP_004688668.1	energy transducer TonB	63	43	45	3	8	4	50.33	5	10.066	3.33142	0.0897135
DK64_RS13790	WP_002967880.1	TonB system transport protein ExbD	94	83	91	50	25	5	89.33	26.67	3.34946	1.74393	0.182413
DK64_RS13785	WP_002964760.1	tonB-system energizer ExbB	1214	964	971	184	188	48	1050	140	7.5	2.90689	0.0519993
DK64_RS15940	WP_004689200.1	hypothetical protein	477	380	591	336	632	265	482.7	411	1.17445	0.231988	0.825964
DK64_RS13775	WP_004688667.1	PRC-barrel domain containing protein	2806	2906	4077	1734	2944	901	3263	1860	1.7543	0.810896	0.497528
DK64_RS13770	WP_002964756.1	DUF883 family protein	1591	1307	1176	1115	1831	726	1358	1224	1.10948	0.14988	0.899557
DK64_RS13765	WP_004688666.1	hypothetical protein	6585	4987	5146	4264	6281	2771	5573	4439	1.25546	0.328219	0.666317
DK64_RS13760	WP_005976335.1	sensor histidine kinase	461	359	434	615	607	320	418	514	0.81323	-0.298265	0.68289
DK64_RS15945	WP_081890657.1	hypothetical protein	314	196	24	736	532	330	178	532.7	0.334147	-1.58145	0.424187
DK64_RS13755	WP_004688664.1	RNA polymerase sigma factor	9	9	107	0	21	0	41.67	7	5.95286	2.57358	0.666004
DK64_RS13750	WP_002964751.1	hypothetical protein	15131	11924	11128	7728	9452	3586	12728	6922	1.83877	0.878745	0.382483
DK64_RS13745	WP_002964749.1	response regulator	4534	3617	3818	2496	4370	1846	3990	2904	1.37397	0.458347	0.624913
DK64_RS13740	WP_002964748.1	DUF1328 domain-containing protein	516	452	620	413	472	225	529.3	370	1.43054	0.51656	0.527813
DK64_RS15950	WP_014300050.1	hypothetical protein	386	307	445	225	276	120	379.3	207	1.83237	0.873709	0.367904
DK64_RS13735	WP_002964747.1	sensor histidine kinase	329	327	340	215	205	106	332	175.3	1.8939	0.921357	0.192031
-		tRNA-Glu	1	2	11	0	0	3	4.667	1	4.667	2.2225	0.666004
DK64_RS13725	WP_002970243.1	RluA family pseudouridine synthase	846	618	798	673	797	301	754	590.3	1.27732	0.353116	0.666317
DK64_RS13720	WP_004688661.1	RNA polymerase sigma factor RpoH	350	242	173	434	577	143	255	384.7	0.662854	-0.593237	0.683473
DK64_RS13715	WP_004688659.1	malate synthase G	6035	4626	3976	5228	5250	1941	4879	4140	1.1785	0.236955	0.814616
DK64_RS13710	WP_002964740.1	tRNA glutamyl-Q(34) synthetase GluQRS	73	68	101	220	186	82	80.67	162.7	0.495821	-1.01211	0.505798
DK64_RS13705	WP_002972282.1	DNA-3-methyladenine glycosylase 2 family protein	426	333	275	314	295	182	344.7	263.7	1.30717	0.386444	0.624913
DK64_RS13700	WP_002967872.1	HNH endonuclease	6325	4958	5567	4681	5259	1924	5617	3955	1.42023	0.506122	0.588952
DK64_RS13695	WP_004684121.1	disulfide bond formation protein B	2	1	0	0	0	0	1	0	#N/A	#N/A	0.536099
DK64_RS13690	WP_002964736.1	DedA family protein	755	562	470	822	1139	363	595.7	774.7	0.768943	-0.379052	0.752687
DK64_RS13685	WP_004688658.1	NAD-dependent succinate-semialdehyde dehydrogenase	31737	20967	24598	24194	22302	9934	25767	18810	1.36986	0.454025	0.641983
DK64_RS13680	WP_004688657.1	IclR family transcriptional regulator	42705	32997	37177	21715	27998	10911	37626	20208	1.86194	0.896803	0.331853
-		16S ribosomal RNA	0	0	0	0	0	0			#N/A	#N/A
-		tRNA-Ile	0	0	0	0	0	0			#N/A	#N/A
-		tRNA-Ala	0	0	0	0	0	0			#N/A	#N/A
DK64_RS0114650	WP_002964733.1	hypothetical protein	0	0	0	0	0	0			#N/A	#N/A
-		23S ribosomal RNA	0	0	0	0	0	0			#N/A	#N/A
-		5S ribosomal RNA	0	0	0	0	0	0			#N/A	#N/A
-		tRNA-Met	0	0	0	0	0	0			#N/A	#N/A
DK64_RS13645	WP_004688656.1	choline dehydrogenase	5624	4146	4512	4660	6606	2225	4761	4497	1.05871	0.0823017	0.982954
DK64_RS13640	WP_002964730.1	hypothetical protein	25	100	141	21	39	12	88.67	24	3.69458	1.88541	0.515052
DK64_RS13635	WP_004688654.1	sugar ABC transporter permease	138	142	119	125	362	121	133	202.7	0.656142	-0.60792	0.701494
DK64_RS13630	WP_004688653.1	sugar ABC transporter substrate-binding protein	40	95	97	69	47	37	77.33	51	1.51627	0.600531	0.642521
DK64_RS13625	WP_002964726.1	D-threitol dehydrogenase	7531	5726	6945	2476	3258	1151	6734	2295	2.9342	1.55297	0.14145
DK64_RS13620	WP_004688652.1	dihydroxyacetone kinase subunit DhaK	2792	2062	1866	2292	3761	1760	2240	2604	0.860215	-0.217231	0.828369
DK64_RS13615	WP_006013445.1	dihydroxyacetone kinase subunit L	24	13	30	23	44	17	22.33	28	0.7975	-0.326444	0.813629
DK64_RS15955	WP_004688650.1	bifunctional sugar-binding transcriptional regulator/dihydroxyacetone kinase subunit DhaK	10229	8426	8993	7732	10615	4213	9216	7520	1.22553	0.293408	0.699934
DK64_RS13610	WP_002967866.1	dihydroxyacetone kinase subunit L	19	35	1	77	13	44	18.33	44.67	0.410343	-1.2851	0.642521
DK64_RS13605	WP_002969600.1	PepSY domain-containing protein	3277	3502	4077	2109	4801	1657	3619	2856	1.26716	0.341595	0.749081
DK64_RS13600	WP_025198799.1	patatin	6589	5686	7321	3930	5744	1822	6532	3832	1.70459	0.769427	0.46598
DK64_RS13595	WP_004688648.1	porin family protein	1396	1124	1304	1963	1999	865	1275	1609	0.792418	-0.335667	0.699934
DK64_RS13590	WP_002964718.1	MarC family protein	1500	1074	1049	1697	1270	554	1208	1174	1.02896	0.041188	1
DK64_RS13580	WP_002967863.1	SDR family oxidoreductase	1224	1126	996	1372	1441	730	1115	1181	0.944115	-0.0829653	0.945535
DK64_RS13575	WP_004688645.1	7-alpha-hydroxysteroid dehydrogenase	327	180	219	714	814	246	242	591.3	0.409268	-1.28888	0.497872
-		tRNA-Gln	0	0	11	5	0	4	3.667	3	1.22233	0.289638	0.995526
-		tRNA-Gln	0	0	11	5	0	4	3.667	3	1.22233	0.289638	0.995526
DK64_RS13565	WP_002964713.1	hypothetical protein	16	26	0	210	106	53	14	123	0.113821	-3.13516	0.446991
DK64_RS13560	WP_004688643.1	isocitrate lyase	50	42	95	337	192	86	62.33	205	0.304049	-1.71763	0.508134
DK64_RS13555	WP_004688642.1	helix-turn-helix domain-containing protein	3544	2439	2741	2781	2737	1093	2908	2204	1.31942	0.399903	0.666004
DK64_RS15960	WP_081445630.1	hypothetical protein	463	307	448	320	300	183	406	267.7	1.51662	0.600863	0.479758
DK64_RS13550	WP_002967859.1	polyamine ABC transporter substrate-binding protein	4331	3343	5257	5200	4027	2090	4310	3772	1.14263	0.192358	0.846767
DK64_RS13545	WP_004688641.1	ABC transporter ATP-binding protein	588	473	671	858	1337	397	577.3	864	0.668171	-0.58171	0.666004
DK64_RS13540	WP_004688639.1	ABC transporter permease	1413	1450	2092	1589	2274	784	1652	1549	1.06649	0.0928765	0.97599
DK64_RS13535	WP_025198797.1	AsmA family protein	199	145	189	220	141	71	177.7	144	1.23403	0.303375	0.758766
DK64_RS15970	WP_002964705.1	hypothetical protein	7	11	0	5	0	32	6	12.33	0.486618	-1.03914	0.809057
DK64_RS13530	WP_004688637.1	histidine kinase	7	4	17	3	2	1	9.333	2	4.6665	2.22234	0.515052
-		tRNA-His	3	5	175	8	23	1	61	10.67	5.71696	2.51525	0.699934
-		tRNA-His	3	5	175	8	23	1	61	10.67	5.71696	2.51525	0.699934
DK64_RS0114675	WP_016769398.1	hypothetical protein	3551	2915	3271	3097	4980	1743	3246	3273	0.991751	-0.0119506	1
DK64_RS13520	WP_004688636.1	glycosyltransferase family 25 protein	281	172	221	260	237	63	224.7	186.7	1.20354	0.267278	0.829555
DK64_RS15975	WP_004688635.1	hypothetical protein	21	9	9	8	48	24	13	26.67	0.487439	-1.03671	0.666004
-		tRNA-Met	0	1	23	0	0	0	8	0	#N/A	#N/A	0.666004
-		tRNA-Met	0	1	23	0	0	0	8	0	#N/A	#N/A	0.666004
DK64_RS13510	WP_002967852.1	gfo/Idh/MocA family oxidoreductase	3	2	3	0	0	0	2.667	0	#N/A	#N/A	0.0688279
DK64_RS13505	WP_025198796.1	DegT/DnrJ/EryC1/StrS aminotransferase family protein	11	6	43	2	0	2	20	1.333	15.0038	3.90725	0.567242
DK64_RS13500	WP_004688633.1	hypothetical protein	4	35	24	1	2	0	21	1	21	4.39232	0.46598
DK64_RS13495	WP_002964699.1	DNA-binding response regulator	6	6	0	1	0	0	4	0.3333	12.0012	3.58511	0.521539
DK64_RS13490	WP_004688632.1	histidine phosphotransferase	2	0	0	0	0	0	0.6667	0	#N/A	#N/A	0.666004
DK64_RS13485	WP_002964697.1	DUF1134 domain-containing protein	11	21	12	6	2	1	14.67	3	4.89	2.28983	0.299548
DK64_RS13480	WP_002969593.1	hypothetical protein	911	702	544	1504	1507	544	719	1185	0.606751	-0.720823	0.619114
DK64_RS15980	WP_081445629.1	hypothetical protein	62334	68338	9107	51454	48406	26219	46593	42026	1.10867	0.148831	0.971374
DK64_RS13475	WP_004688631.1	N-acetyltransferase	2649	2000	8330	11235	8281	1335	4326	6950	0.622446	-0.683979	0.755259
DK64_RS13465	WP_002964692.1	tRNA(5-methylaminomethyl-2-thiouridine)-methyltransferase	8	3	9	0	15	3	6.667	6	1.11117	0.152075	1
DK64_RS13460	WP_002964691.1	RNA methyltransferase	441	290	254	828	527	269	328.3	541.3	0.606503	-0.721414	0.642521
DK64_RS13455	WP_004684095.1	ArsR family transcriptional regulator	1735	1423	1635	1827	2223	1001	1598	1684	0.948931	-0.0756247	0.967404
DK64_RS15985	WP_080631281.1	hypothetical protein	204	157	60	283	227	94	140.3	201.3	0.69697	-0.520832	0.701494
DK64_RS15990	WP_002970224.1	hypothetical protein	46	30	38	62	156	47	38	88.33	0.430205	-1.2169	0.599137
DK64_RS15995	WP_002967847.1	hypothetical protein	998	567	717	820	725	347	760.7	630.7	1.20612	0.270374	0.780136
DK64_RS16005	WP_004688630.1	peptide ABC transporter substrate-binding protein	11166	9619	10328	9557	13200	5195	10371	9317	1.11313	0.154618	0.874204
DK64_RS13450	WP_002964686.1	ABC transporter permease subunit	3862	3360	3495	2723	3835	1397	3572	2652	1.34691	0.429651	0.639284
DK64_RS13445	WP_002964685.1	dipeptide ABC transporter permease DppC	160	122	73	119	137	87	118.3	114.3	1.035	0.0496247	1
DK64_RS13440	WP_004688626.1	choline ABC transporter ATP-binding protein	4046	2681	2859	2660	3736	1146	3195	2514	1.27088	0.345831	0.735377
DK64_RS13435	WP_004688625.1	choline ABC transporter permease subunit	14883	10513	10945	11137	12446	4940	12114	9508	1.27408	0.349462	0.67772
DK64_RS13430	WP_004688624.1	choline ABC transporter substrate-binding protein	21316	14571	15892	17109	16913	7217	17260	13746	1.25564	0.328421	0.690749
DK64_RS13425	WP_029659141.1	DUF2333 family protein	3878	2926	2876	4262	4216	1713	3227	3397	0.949956	-0.0740676	0.985349
DK64_RS13420	WP_004688621.1	methyltransferase	81	49	29	210	101	83	53	131.3	0.403656	-1.3088	0.515052
DK64_RS13415	WP_004688620.1	MFS transporter	288	390	154	467	471	286	277.3	408	0.679657	-0.557122	0.60951
DK64_RS13410	WP_004685800.1	MarR family transcriptional regulator	2575	2103	1852	2558	2548	1269	2177	2125	1.02447	0.0348786	1
DK64_RS13405	WP_004688619.1	winged helix-turn-helix transcriptional regulator	724	659	943	814	1530	763	775.3	1036	0.748359	-0.418197	0.667673
DK64_RS16015	WP_002970216.1	hypothetical protein	4536	3458	3941	3482	3421	1432	3978	2778	1.43197	0.517997	0.563337
DK64_RS13400	WP_004688618.1	anthranilate synthase component I	48133	37624	39410	6273	7879	2881	41722	5678	7.34801	2.87735	0.0483867
DK64_RS16020	WP_081890658.1	hypothetical protein	15	25	0	59	40	47	13.33	48.67	0.273885	-1.86836	0.237471
DK64_RS13395	WP_002964670.1	cation transporter	5	4	1	66	205	1	3.333	90.67	0.0367597	-4.76573	0.601348
DK64_RS13390	WP_004688615.1	2-isopropylmalate synthase	4264	2759	2778	1406	1444	437	3267	1096	2.98084	1.57572	0.265592
DK64_RS13385	WP_002971383.1	metallophosphoesterase	3	12	2	0	0	7	5.667	2.333	2.42906	1.2804	0.709983
DK64_RS13380	WP_002971105.1	NUDIX domain-containing protein	5143	3634	3370	4863	6293	2540	4049	4565	0.886966	-0.173049	0.886158
DK64_RS13375	WP_002964666.1	OmpW family protein	5866	4345	4835	3051	3932	1426	5015	2803	1.78915	0.839278	0.404707
DK64_RS13370	WP_002966920.1	glutathione S-transferase family protein	3182	1855	1942	5619	2927	1760	2326	3435	0.677147	-0.562459	0.690749
DK64_RS13365	WP_025198795.1	N-acetyltransferase	685	477	387	710	1048	222	516.3	660	0.782273	-0.354256	0.8251
DK64_RS13360	WP_004688613.1	hypothetical protein	10	7	12	4	5	1	9.667	3.333	2.90039	1.53625	0.293729
DK64_RS13355	WP_004688612.1	DUF4159 domain-containing protein	10	19	31	7	12	5	20	8	2.5	1.32193	0.513098
DK64_RS13350	WP_004688611.1	DUF58 domain-containing protein	1	1	0	0	0	0	0.6667	0	#N/A	#N/A	0.49077
DK64_RS13345	WP_002964660.1	MoxR family ATPase	106	126	99	258	39	75	110.3	124	0.889516	-0.168907	0.981655
DK64_RS13340	WP_004688610.1	DUF1285 domain-containing protein	29769	27353	31308	12527	18675	7638	29477	12947	2.27674	1.18697	0.174577
DK64_RS13335	WP_004688609.1	CoA pyrophosphatase	2	0	19	0	0	0	7	0	#N/A	#N/A	0.666004
DK64_RS13330	WP_004684080.1	CCA tRNA nucleotidyltransferase	2	17	6	2	1	2	8.333	1.667	4.9988	2.32158	0.593049
DK64_RS13325	WP_002966917.1	aspartyl/asparaginyl beta-hydroxylase domain-containing protein	1535	1018	1033	2640	2434	997	1195	2024	0.590415	-0.760199	0.58736
DK64_RS13320	WP_029659140.1	aspartyl beta-hydroxylase	106	78	70	22	53	19	84.67	31.33	2.70252	1.43431	0.284251
DK64_RS13315	WP_002967836.1	N-acetyltransferase	3055	2316	2129	2683	2966	1458	2500	2369	1.0553	0.0776499	0.963217
DK64_RS13305	WP_002964653.1	hypothetical protein	8	1	0	11	15	9	3	11.67	0.257069	-1.95977	0.369442
DK64_RS13300	WP_004688607.1	hypothetical protein	9792	6531	6505	5390	5632	2513	7609	4512	1.68639	0.75394	0.483076
DK64_RS13295	WP_025198793.1	tRNA (cytidine(34)-2\'-O)-methyltransferase	349	211	358	616	373	187	306	392	0.780612	-0.357322	0.793092
DK64_RS13285	WP_025198792.1	ABC transporter ATP-binding protein	2041	1500	1964	2326	2679	1494	1835	2166	0.847184	-0.239253	0.708658
DK64_RS13280	WP_002964648.1	ubiquinol-cytochrome c reductase iron-sulfur subunit	36039	24520	34652	21049	18052	8012	31737	15704	2.02095	1.01503	0.340598
DK64_RS13275	WP_004688603.1	cytochrome b	15798	12872	15165	11062	13583	5649	14612	10098	1.44702	0.533084	0.524314
DK64_RS13270	WP_032450490.1	cytochrome c1 family protein	14804	11669	13091	9230	13279	5043	13188	9184	1.43598	0.522031	0.574332
DK64_RS13265	WP_002964645.1	adenine phosphoribosyltransferase	901	711	475	664	1300	446	695.7	803.3	0.866053	-0.207474	0.903387
DK64_RS13260	WP_004684073.1	MaoC family dehydratase	1	0	17	15	0	9	6	8	0.75	-0.415037	0.945535
DK64_RS13255	WP_006071211.1	MaoC family dehydratase	153	113	223	240	239	82	163	187	0.871658	-0.198166	0.898604
DK64_RS13250	WP_004688600.1	redox-regulated ATPase YchF	86	96	95	199	87	166	92.33	150.7	0.612674	-0.706808	0.536099
DK64_RS13245	WP_004688599.1	aminoacyl-tRNA hydrolase	11	2	48	6	0	0	20.33	2	10.165	3.34554	0.634494
DK64_RS13240	WP_002964640.1	50S ribosomal protein L25	2	2	2	0	3	0	2	1	2	1	0.666004
DK64_RS13235	WP_004688598.1	ATP-binding protein	1835	1195	1247	1300	2049	877	1426	1409	1.01207	0.0173024	1
DK64_RS13230	WP_002964638.1	ribose-phosphate pyrophosphokinase	0	0	0	0	13	1	0	4.667	0	#N/A	0.666004
DK64_RS0114700	WP_009362902.1	hypothetical protein	2865	2715	3075	1681	2643	791	2885	1705	1.69208	0.7588	0.470307
DK64_RS13225	WP_004688597.1	hypothetical protein	10463	6502	8056	8822	7426	3315	8340	6521	1.27894	0.354954	0.692688
DK64_RS13220	WP_004688596.1	aminopeptidase P family protein	2622	2048	2599	634	1430	624	2423	896	2.70424	1.43522	0.182413
DK64_RS13215	WP_004685786.1	peptidoglycan editing factor PgeF	5483	4584	5166	6019	7936	2798	5078	5584	0.909384	-0.137039	0.926714
DK64_RS16025	WP_008934289.1	hypothetical protein	4360	2684	2974	3897	3876	1576	3339	3116	1.07157	0.0997209	0.963348
DK64_RS13210	WP_004684066.1	class I SAM-dependent methyltransferase	3	7	9	0	0	0	6.333	0	#N/A	#N/A	0.267438
DK64_RS13205	WP_002966912.1	prolipoprotein diacylglyceryl transferase	3	2	0	0	0	0	1.667	0	#N/A	#N/A	0.508701
DK64_RS16030	WP_002964632.1	hypothetical protein	71	23	13	69	87	9	35.67	55	0.648545	-0.62472	0.789189
DK64_RS13200	WP_002964631.1	accessory factor UbiK family protein	77	54	59	0	0	0	63.33	0	#N/A	#N/A	0.0537358
DK64_RS13195	WP_002964630.1	hypothetical protein	136	91	99	44	67	43	108.7	51.33	2.11767	1.08248	0.267438
DK64_RS13190	WP_004688595.1	tRNA-binding protein	1125	748	1103	1145	1109	469	992	907.7	1.09287	0.128125	0.926484
DK64_RS0114705	WP_025198789.1	hypothetical protein	0	0	0	0	0	0			#N/A	#N/A
DK64_RS13185	WP_004688594.1	HAMP domain-containing protein	6927	6072	5916	3101	5084	1914	6305	3366	1.87314	0.905461	0.339586
DK64_RS13180	WP_002971389.1	DNA-binding response regulator	5502	3972	4456	992	1029	425	4643	815.3	5.69484	2.50965	0.0732042
DK64_RS13175	WP_004688593.1	MarR family transcriptional regulator	316	289	338	320	351	169	314.3	280	1.1225	0.166715	0.813629
DK64_RS0114710	WP_004684063.1	hypothetical protein	0	0	0	0	0	0			#N/A	#N/A
DK64_RS13170	WP_005967803.1	hypothetical protein	5489	3884	4312	3365	3558	1361	4562	2761	1.6523	0.724476	0.478975
DK64_RS13165	WP_002964623.1	MBL fold metallo-hydrolase	120	85	107	168	124	53	104	115	0.904348	-0.14505	0.933388
DK64_RS13160	WP_002964622.1	BA14K family protein	810	557	603	722	850	388	656.7	653.3	1.0052	0.00748882	1
DK64_RS0114715	WP_002964621.1	cold-shock protein	604	422	391	91	20	26	472.3	45.67	10.3416	3.37038	0.116394
DK64_RS13155	WP_004688592.1	lytic transglycosylase	3	1	121	0	0	7	41.67	2.333	17.8611	4.15875	0.668005
DK64_RS13150	WP_004688591.1	excinuclease ABC subunit UvrB	8268	6346	7099	6876	7420	2897	7238	5731	1.26296	0.336804	0.669459
DK64_RS13145	WP_004688590.1	SH3 domain-containing protein	754	429	306	369	550	190	496.3	369.7	1.34244	0.424857	0.751546
DK64_RS13140	WP_002964616.1	acyl-CoA thioesterase	26768	24457	28460	10021	17202	6246	26562	11156	2.38096	1.25154	0.187838
DK64_RS13135	WP_004688589.1	extensin	4427	3000	3160	3335	3916	1910	3529	3054	1.15553	0.208559	0.795658
DK64_RS13130	WP_004688588.1	membrane protein	1018	733	738	1090	978	421	829.7	829.7	1	0	1
DK64_RS13125	WP_004686348.1	DMT family transporter	1322	1119	901	2697	2201	1274	1114	2057	0.541565	-0.884793	0.470171
DK64_RS16045	WP_002964613.1	hypothetical protein	209	137	121	183	130	57	155.7	123.3	1.26277	0.336596	0.766753
DK64_RS13120	WP_004688587.1	DUF1176 domain-containing protein	688	724	683	410	1071	373	698.3	618	1.12994	0.17624	0.916566
DK64_RS13115	WP_002964609.1	glycosyltransferase family 1 protein	548	405	322	179	308	94	425	193.7	2.19411	1.13364	0.409225
DK64_RS13110	WP_004684054.1	Lrp/AsnC family transcriptional regulator	16	23	3	12	15	1	14	9.333	1.50005	0.585014	0.793694
DK64_RS13105	WP_004688586.1	TrkH family potassium uptake protein	124	96	150	192	59	49	123.3	100	1.233	0.302173	0.858981
DK64_RS13100	WP_004688585.1	thioredoxin-disulfide reductase	49	20	8	4	7	2	25.67	4.333	5.9243	2.56665	0.536099
DK64_RS13095	WP_002964604.1	LysR family transcriptional regulator	197	142	63	529	594	119	134	414	0.323671	-1.6274	0.517435
DK64_RS13090	WP_002964603.1	hypothetical protein	3867	2064	1930	1045	1109	393	2620	849	3.08598	1.62573	0.393404
DK64_RS13085	WP_004684051.1	hypothetical protein	38	33	10	56	55	0	27	37	0.72973	-0.454566	0.854375
DK64_RS13080	WP_002964601.1	pyridoxal phosphate-dependent aminotransferase	8	13	25	7	7	1	15.33	5	3.066	1.61636	0.508701
DK64_RS13075	WP_002964600.1	glutathione S-transferase family protein	383	286	136	371	299	137	268.3	269	0.997398	-0.00375912	1
DK64_RS13070	WP_004684049.1	cold-shock protein	2	3	135	10	2	0	46.67	4	11.6675	3.54442	0.67805
DK64_RS13065	WP_025198788.1	NUDIX domain-containing protein	8	3	22	0	11	4	11	5	2.2	1.1375	0.689294
DK64_RS13060	WP_004684048.1	ABC transporter ATP-binding protein/permease	1731	1203	1042	2343	2786	1276	1325	2135	0.620609	-0.688244	0.55752
DK64_RS16050	WP_004688583.1	hypothetical protein	1492	1063	1071	747	911	454	1209	704	1.71733	0.780167	0.404374
DK64_RS13055	WP_004688582.1	carbamoyl-phosphate synthase large subunit	21	192	55	81	38	14	89.33	44.33	2.01511	1.01086	0.72769
DK64_RS13050	WP_004688581.1	DNA-binding response regulator	127	121	131	216	275	136	126.3	209	0.604306	-0.726648	0.489574
DK64_RS13045	WP_004688580.1	DUF2306 domain-containing protein	10	13	43	0	8	0	22	2.667	8.24897	3.04421	0.530281
DK64_RS13040	WP_004688579.1	flagellar biosynthesis protein FlgM	242	156	129	260	371	165	175.7	265.3	0.662269	-0.59451	0.632054
DK64_RS13035	WP_004688578.1	carbamoyl-phosphate synthase small subunit	13	6	12	0	0	0	10.33	0	#N/A	#N/A	0.179878
DK64_RS13030	WP_004688577.1	GatB/YqeY domain-containing protein	931	953	710	469	569	274	864.7	437.3	1.97736	0.983576	0.265277
DK64_RS13025	WP_004688576.1	Na/Pi cotransporter family protein	10257	8235	7218	7719	8425	3740	8570	6628	1.293	0.370722	0.666004
DK64_RS13020	WP_032451157.1	DNA primase	1	9	0	0	0	0	3.333	0	#N/A	#N/A	0.665026
DK64_RS13015	WP_004688574.1	RNA polymerase sigma factor RpoD	12	20	34	1	5	3	22	3	7.33333	2.87447	0.354882
DK64_RS13010	WP_002964584.1	hypothetical protein	4815	3394	3411	3701	5110	1826	3873	3546	1.09222	0.127259	0.936564
DK64_RS13005	WP_004688573.1	YcgN family cysteine cluster protein	166	210	88	214	226	62	154.7	167.3	0.924686	-0.112964	0.981874
DK64_RS13000	WP_004688572.1	hypothetical protein	431	269	394	571	607	126	364.7	434.7	0.838969	-0.25331	0.882079
DK64_RS12995	WP_002964581.1	SIMPL domain-containing protein	209	272	359	189	199	80	280	156	1.79487	0.843881	0.474989
-		tRNA-Met	0	0	0	0	0	0			#N/A	#N/A
DK64_RS12985	WP_002967818.1	integrase	3314	2402	2429	1844	1913	734	2715	1497	1.81363	0.858878	0.417234
DK64_RS12980	WP_004688571.1	hypothetical protein	6918	5406	5082	2569	4058	1368	5802	2665	2.17711	1.12241	0.306638
DK64_RS12975	WP_002964578.1	hypothetical protein	1	2	17	6	0	0	6.667	2	3.3335	1.73704	0.711314
DK64_RS12970	WP_002964577.1	hypothetical protein	2698	1805	1760	2213	1513	679	2088	1468	1.42234	0.50827	0.666004
DK64_RS16060	WP_002964576.1	hypothetical protein	1086	747	996	1844	1416	782	943	1347	0.700074	-0.51442	0.642521
DK64_RS12960	WP_002971090.1	hypothetical protein	766	418	370	636	524	251	518	470.3	1.10142	0.139371	0.945535
DK64_RS12955	WP_004688569.1	linear amide C-N hydrolase	9046	6894	7758	6777	8874	3732	7899	6461	1.22257	0.289913	0.696996
DK64_RS16065	WP_002964573.1	hypothetical protein	838	1085	1175	352	1298	541	1033	730.3	1.41449	0.500279	0.668005
DK64_RS12950	WP_002964572.1	hypothetical protein	507	353	462	591	979	329	440.7	633	0.696209	-0.522409	0.668005
DK64_RS12945	WP_004688568.1	DUF475 domain-containing protein	0	6	0	0	0	2	2	0.6667	2.99985	1.58489	0.795658
DK64_RS12940	WP_004688567.1	bifunctional nicotinamidase/pyrazinamidase	9	13	38	31	43	67	20	47	0.425532	-1.23266	0.497872
DK64_RS12935	WP_002964569.1	alkylphosphonate utilization protein	7404	5415	5481	4902	6481	2394	6100	4592	1.3284	0.409687	0.666004
DK64_RS12930	WP_002966899.1	hybrid-cluster NAD(P)-dependent oxidoreductase	297	156	276	102	205	52	243	119.7	2.03008	1.02153	0.497528
DK64_RS12925	WP_002967814.1	aromatic ring-hydroxylating dioxygenase subunit alpha	454	506	679	235	229	170	546.3	211.3	2.58542	1.3704	0.180895
DK64_RS12920	WP_004688566.1	D-lyxose/D-mannose family sugar isomerase	341	229	308	375	529	226	292.7	376.7	0.777011	-0.363993	0.693854
DK64_RS0114725	WP_005967913.1	hypothetical protein	259	115	309	318	255	171	227.7	248	0.918145	-0.123206	0.945535
DK64_RS12915	WP_002964564.1	alpha/beta hydrolase	294	286	449	823	1234	521	343	859.3	0.399162	-1.32495	0.430745
DK64_RS0114735	WP_002964563.1	hypothetical protein	2	0	13	0	0	18	5	6	0.833333	-0.263034	1
DK64_RS12910	WP_004684033.1	energy-dependent translational throttle protein EttA	12	10	8	41	25	45	10	37	0.27027	-1.88753	0.201847
DK64_RS12905	WP_004688564.1	trans-aconitate 2-methyltransferase	10816	10443	10661	2636	6632	2490	10640	3919	2.71498	1.44094	0.172342
DK64_RS16075	WP_002969155.1	hypothetical protein	0	0	3	0	7	0	1	2.333	0.428633	-1.22219	0.83643
DK64_RS12900	WP_025198787.1	MFS transporter	338	361	542	349	651	199	413.7	399.7	1.03503	0.0496674	1
DK64_RS12895	WP_002964559.1	DUF2293 domain-containing protein	104	73	40	480	191	114	72.33	261.7	0.276385	-1.85525	0.548314
DK64_RS12890	WP_004688562.1	methyltransferase domain-containing protein	290	175	224	144	198	88	229.7	143.3	1.60293	0.680712	0.510837
DK64_RS12885	WP_002966898.1	methylenetetrahydrofolate reductase	331	232	279	38	29	7	280.7	24.67	11.3782	3.5082	0.0596065
DK64_RS12880	WP_004688561.1	AEC family transporter	9973	8164	8742	5474	6751	2726	8960	4984	1.79775	0.846195	0.331853
DK64_RS12875	WP_004688560.1	lytic murein transglycosylase	4068	3070	2592	2865	2511	933	3243	2103	1.54208	0.62488	0.580056
DK64_RS12870	WP_002969577.1	hypothetical protein	0	0	3	0	0	0	1	0	#N/A	#N/A	0.666004
DK64_RS12865	WP_004684026.1	molecular chaperone DjlA	415	338	298	512	975	198	350.3	561.7	0.623643	-0.681209	0.687954
DK64_RS12860	WP_002964551.1	N-acetylmuramoyl-L-alanine amidase	34	46	48	84	100	48	42.67	77.33	0.551791	-0.857806	0.470171
DK64_RS12855	WP_004688558.1	lytic transglycosylase domain-containing protein	278	164	183	239	209	57	208.3	168.3	1.23767	0.307628	0.810418
-		RNase P RNA component class A	0	0	13	0	4	0	4.333	1.333	3.25056	1.70069	0.785192
-		rnpB	0	0	13	0	4	0	4.333	1.333	3.25056	1.70069	0.785192
DK64_RS12850	WP_002964549.1	divalent metal cation transporter	271	181	137	90	198	31	196.3	106.3	1.84666	0.884919	0.608461
DK64_RS16080	WP_002969152.1	hypothetical protein	1	0	0	0	5	2	0.3333	2.333	0.142863	-2.80729	0.624913
DK64_RS12845	WP_004688557.1	16S rRNA (cytosine(1402)-N(4))-methyltransferase RsmH	7	6	50	37	21	10	21	22.67	0.926334	-0.110395	1
DK64_RS12840	WP_004688556.1	hypothetical protein	0	0	0	0	0	0			#N/A	#N/A
DK64_RS12835	WP_002964545.1	penicillin-binding protein 2	5	2	1	1	0	0	2.667	0.3333	8.0018	3.00032	0.511899
DK64_RS12830	WP_004688555.1	UDP-N-acetylmuramoyl-L-alanyl-D-glutamate--2,6-diaminopimelate ligase	1	1	12	0	2	0	4.667	0.6667	7.00015	2.80739	0.666004
DK64_RS12825	WP_004688554.1	UDP-N-acetylmuramoylalanyl-D-glutamyl-2,6-diaminopimelate--D-alanyl-D-alanine ligase	430851	885449	288335	620547	445792	172380	534878	412906	1.2954	0.373396	0.828369
DK64_RS12820	WP_002964542.1	phospho-N-acetylmuramoyl-pentapeptide-transferase	3	8	90	7	8	0	33.67	5	6.734	2.75146	0.666004
DK64_RS12815	WP_002967802.1	UDP-N-acetylmuramoyl-L-alanine--D-glutamate ligase	255	1716	2769	189	184	20	1580	131	12.0611	3.59229	0.493249
DK64_RS12810	WP_002966894.1	putative lipid II flippase FtsW	1	0	4	0	1	1	1.667	0.6667	2.50037	1.32214	0.72949
DK64_RS12800	WP_004688552.1	UDP-N-acetylmuramate--L-alanine ligase	3	8	12	3	1	1	7.667	1.667	4.59928	2.20141	0.464178
DK64_RS12795	WP_032451158.1	UDP-N-acetylmuramate dehydrogenase	7	4	16	34	15	5	9	18	0.5	-1	0.673172
DK64_RS12790	WP_004688549.1	cell division protein FtsQ/DivIB	0	1	0	1	34	0	0.3333	11.67	0.0285604	-5.12984	0.666004
DK64_RS12785	WP_002964534.1	cell division protein FtsA	3	5	24	7	5	12	10.67	8	1.33375	0.415488	0.902304
DK64_RS12780	WP_004685758.1	cell division protein FtsZ	25	176	847	76	43	7	349.3	42	8.31667	3.05601	0.651521
DK64_RS12775	WP_002964532.1	UDP-3-O	0	2	1	20	8	0	1	9.333	0.107147	-3.22234	0.60951
DK64_RS16085	WP_002964531.1	hypothetical protein	1548	1186	1266	1459	1877	977	1333	1438	0.926982	-0.109387	0.908139
DK64_RS12770	WP_002964530.1	outer membrane protein assembly factor BamD	1	8	12	1	0	0	7	0.3333	21.0021	4.39246	0.487597
DK64_RS12765	WP_002966891.1	DNA repair protein RecN	433	284	310	548	491	153	342.3	397.3	0.861566	-0.214968	0.886853
DK64_RS12760	WP_004688548.1	NAD-dependent DNA ligase LigA	31	39	88	121	3	0	52.67	41.33	1.27438	0.349792	0.954278
DK64_RS12755	WP_004688547.1	DUF2461 domain-containing protein	11	14	0	24	76	62	8.333	54	0.154315	-2.69605	0.367904
DK64_RS12750	WP_004688546.1	aminopeptidase P family protein	23	23	1	15	4	6	15.67	8.333	1.88048	0.911097	0.690749
DK64_RS12745	WP_004688545.1	50S ribosomal protein L11 methyltransferase	191	144	300	131	231	69	211.7	143.7	1.47321	0.558961	0.666004
DK64_RS12740	WP_032451160.1	SCO family protein	3962	3049	3032	2347	2311	1111	3348	1923	1.74103	0.799941	0.371742
DK64_RS12735	WP_004688544.1	antibiotic acetyltransferase	3948	3284	2452	3290	3591	1427	3228	2769	1.16576	0.221276	0.822074
DK64_RS12730	WP_002964522.1	hypothetical protein	93	119	128	201	312	115	113.3	209.3	0.541328	-0.885424	0.553048
DK64_RS12725	WP_004688543.1	ATP-dependent DNA helicase	2644	2084	1796	2629	3846	1226	2175	2567	0.847293	-0.239068	0.853625
DK64_RS12720	WP_004688542.1	serine/threonine protein kinase	959	5875	734	1171	1443	626	2523	1080	2.33611	1.22411	0.708658
DK64_RS12715	WP_004688541.1	heme-degrading domain-containing protein	10	1	18	0	33	1	9.667	11.33	0.853222	-0.229008	1
DK64_RS12710	WP_002964518.1	FAD-binding protein	2743	2486	2900	2092	2845	1178	2710	2038	1.32974	0.411139	0.624639
DK64_RS12700	WP_025198785.1	AsmA family protein	9227	7536	6879	10510	12599	4601	7881	9237	0.853199	-0.229046	0.829555
DK64_RS12695	WP_002964516.1	hypothetical protein	22	9	71	47	35	50	34	44	0.772727	-0.371969	0.842853
DK64_RS12690	WP_002964515.1	DUF4169 family protein	1060	852	1219	643	787	353	1044	594.3	1.75669	0.812858	0.38675
DK64_RS12685	WP_004688538.1	hypothetical protein	1615	1629	1752	144	19	76	1665	79.67	20.8987	4.38534	0.0103855
DK64_RS12680	WP_005967970.1	TetR/AcrR family transcriptional regulator	11259	9856	10161	5235	6129	2816	10425	4727	2.20542	1.14105	0.150691
DK64_RS12675	WP_004688537.1	Bcr/CflA family efflux MFS transporter	10152	7027	7999	11421	12869	5011	8393	9767	0.859322	-0.218729	0.833744
-		ssrA	1	0	0	2	0	0	0.3333	0.6667	0.499925	-1.00022	0.874204
DK64_RS16095	WP_002964510.1	hypothetical protein	1077	1039	1330	962	958	355	1149	758.3	1.51523	0.599538	0.534621
DK64_RS12670	WP_002964509.1	DUF2853 family protein	541	346	592	655	496	260	493	470.3	1.04827	0.0680063	0.996537
DK64_RS12665	WP_002964508.1	thymidylate synthase	3	4	20	1	0	1	9	0.6667	13.4993	3.75482	0.588081
DK64_RS12660	WP_002964507.1	dihydrofolate reductase	17	206	121	31	24	0	114.7	18.33	6.2575	2.64559	0.536099
DK64_RS12655	WP_002964506.1	FtsH protease activity modulator HflK	1799	1265	1609	2055	2057	911	1558	1674	0.930705	-0.103604	0.945535
DK64_RS12650	WP_004688536.1	protease modulator HflC	461	266	307	1041	1198	730	344.7	989.7	0.348287	-1.52165	0.206562
DK64_RS12645	WP_002964504.1	DUF2065 domain-containing protein	779	913	1365	374	526	230	1019	376.7	2.70507	1.43567	0.306638
DK64_RS12640	WP_004688535.1	DegQ family serine endoprotease	338	272	195	580	914	196	268.3	563.3	0.4763	-1.07006	0.617547
DK64_RS12635	WP_002967794.1	NAD(P)/FAD-dependent oxidoreductase	702	606	653	410	544	247	653.7	400.3	1.63303	0.707547	0.371742
DK64_RS12630	WP_002964501.1	phosphoserine phosphatase SerB	3	2	23	0	0	0	9.333	0	#N/A	#N/A	0.621559
DK64_RS12625	WP_004688534.1	tRNA (adenosine(37)-N6)-dimethylallyltransferase MiaA	9	15	14	0	0	0	12.67	0	#N/A	#N/A	0.0934116
DK64_RS12620	WP_004688533.1	acetolactate synthase 3 large subunit	10	19	58	6	4	1	29	3.667	7.90837	2.98338	0.53847
DK64_RS12615	WP_002964498.1	acetolactate synthase small subunit	663	439	362	1117	1099	502	488	906	0.538631	-0.89263	0.508701
DK64_RS12610	WP_002964497.1	ATP-binding protein	61	141	32	80	53	18	78	50.33	1.54977	0.632056	0.752687
DK64_RS12605	WP_004686378.1	STAS/SEC14 domain-containing protein	12485	8582	8945	8087	8793	3986	10004	6955	1.43839	0.524455	0.576943
DK64_RS12600	WP_002964495.1	pyridoxine 5\'-phosphate synthase	19	206	34	28	27	11	86.33	22	3.92409	1.97236	0.666004
DK64_RS12595	WP_004683997.1	potassium transporter Kup	7907	6933	7367	72469	110260	42422	7402	75050	0.0986276	-3.34187	0.285557
DK64_RS12590	WP_002964492.1	TetR/AcrR family transcriptional regulator	6115	7302	8571	3390	3553	2363	7329	3102	2.36267	1.24042	0.150691
DK64_RS12585	WP_004688531.1	ketol-acid reductoisomerase	51	70	110	13	6	0	77	6.333	12.1585	3.6039	0.23075
DK64_RS0114755	WP_006642931.1	hypothetical protein	33	14	50	65	141	48	32.33	84.67	0.381835	-1.38898	0.537929
DK64_RS12580	WP_004686380.1	PLP-dependent aminotransferase family protein	47	62	54	27	14	6	54.33	15.67	3.46713	1.79374	0.157311
DK64_RS12575	WP_002964488.1	BA14K family protein	42	26	121	31	144	48	63	74.33	0.847572	-0.238593	0.960245
DK64_RS12570	WP_004688530.1	endonuclease	481	488	567	379	215	123	512	239	2.14226	1.09913	0.290177
DK64_RS12565	WP_002967788.1	NUDIX hydrolase	31	12	46	24	132	136	29.67	97.33	0.304839	-1.71388	0.529804
DK64_RS12560	WP_004688529.1	PhzF family phenazine biosynthesis protein	1024	2475	583	1579	841	423	1361	947.7	1.43611	0.522165	0.80022
DK64_RS12555	WP_002969568.1	pyridoxamine 5\'-phosphate oxidase family protein	2022	1576	1777	2101	1523	727	1792	1450	1.23586	0.305518	0.724543
DK64_RS12550	WP_004688528.1	hypothetical protein	83984	378349	92511	205837	143108	86232	184948	145059	1.27498	0.35048	0.899079
DK64_RS12545	WP_004683990.1	fluoride efflux transporter CrcB	1937	1698	1880	2143	2463	751	1838	1786	1.02912	0.0414047	1
DK64_RS12540	WP_002964481.1	fluoride ion transporter CrcB	50144	37062	45668	26721	28794	10532	44291	22016	2.01176	1.00846	0.313207
DK64_RS12535	WP_004688526.1	cobalt ECF transporter T component CbiQ	177	123	100	491	362	172	133.3	341.7	0.390108	-1.35805	0.468152
DK64_RS12530	WP_002966884.1	hypothetical protein	34	76	377	88	41	17	162.3	48.67	3.3347	1.73756	0.666004
DK64_RS12525	WP_004688525.1	cobalt transporter CbiM	2717	2080	1674	1785	2264	846	2157	1632	1.32169	0.402385	0.666004
DK64_RS12520	WP_004688524.1	DUF4198 domain-containing protein	7830	6738	6884	4209	7116	3175	7151	4833	1.47962	0.565226	0.508701
DK64_RS12515	WP_002964475.1	urea transporter	47	48	47	50	146	24	47.33	73.33	0.645438	-0.631649	0.768486
DK64_RS12510	WP_002964473.1	Urease accessory protein UreG 2	819	652	829	1387	1210	416	766.7	1004	0.763645	-0.389025	0.737992
DK64_RS12505	WP_004688522.1	urease accessory protein UreF	2	10	26	4	0	17	12.67	7	1.81	0.85599	0.791147
DK64_RS12500	WP_004685736.1	urease accessory protein UreE	183	126	237	99	458	47	182	201.3	0.904123	-0.145409	1
DK64_RS12495	WP_004688521.1	urease subunit alpha	42829	31220	36609	26877	28392	11512	36886	22260	1.65705	0.72862	0.452999
DK64_RS12490	WP_004688520.1	urease subunit beta	2776	2146	1525	2635	3120	1143	2149	2299	0.934754	-0.097341	0.973841
DK64_RS12485	WP_002964469.1	urease subunit gamma	18627	14045	16430	14834	15169	6799	16367	12267	1.33423	0.416007	0.624913
DK64_RS16105	WP_002964466.1	hypothetical protein	1	1	0	5	21	0	0.6667	8.667	0.076924	-3.70042	0.642521
DK64_RS16110	WP_011069007.1	hypothetical protein	1	7	0	1	0	0	2.667	0.3333	8.0018	3.00032	0.666004
DK64_RS12480	WP_004688518.1	HlyD family efflux transporter periplasmic adaptor subunit	1951	1284	1313	1730	2781	990	1516	1834	0.826609	-0.274724	0.824496
DK64_RS12475	WP_004688517.1	ABC transporter ATP-binding protein/permease	550	448	548	415	380	184	515.3	326.3	1.57922	0.659214	0.436332
DK64_RS12470	WP_004683980.1	ABC transporter permease	2616	2318	2416	3269	3732	1427	2450	2809	0.872197	-0.197275	0.846767
-		cobalamin riboswitch	676	655	550	684	1100	426	627	736.7	0.851093	-0.232612	0.828449
DK64_RS12465	WP_002964461.1	ABC transporter substrate-binding protein	694	581	560	836	1149	548	611.7	844.3	0.724506	-0.464931	0.633005
DK64_RS12460	WP_004688515.1	iron ABC transporter permease	518	375	291	783	870	325	394.7	659.3	0.598665	-0.740179	0.601243
DK64_RS12455	WP_002964459.1	ABC transporter ATP-binding protein	1066	831	1000	1159	975	312	965.7	815.3	1.18447	0.244244	0.824496
DK64_RS12450	WP_025198784.1	gfo/Idh/MocA family oxidoreductase	18	45	23	24	2	18	28.67	14.67	1.95433	0.966673	0.628728
DK64_RS12445	WP_004688513.1	sugar ABC transporter substrate-binding protein	17	13	0	0	0	0	10	0	#N/A	#N/A	0.497528
DK64_RS12440	WP_004688512.1	ABC transporter permease	19	2	0	1	0	2	7	1	7	2.80735	0.668005
DK64_RS12430	WP_002964452.1	RbsD/FucU transporter	41	28	26	37	38	22	31.67	32.33	0.979586	-0.0297566	1
DK64_RS12425	WP_002975819.1	calcium-binding protein	416	365	300	406	515	116	360.3	345.7	1.04223	0.059678	1
-		tRNA-Lys	0	0	0	0	0	0			#N/A	#N/A
DK64_RS16115	WP_011005125.1	hypothetical protein	0	0	14	6	0	0	4.667	2	2.3335	1.2225	0.83643
DK64_RS12415	WP_002964450.1	DedA family protein	556	369	426	789	558	372	450.3	573	0.785864	-0.347649	0.688341
DK64_RS12410	WP_004688509.1	TerC family protein	643	421	461	1459	1365	601	508.3	1142	0.445096	-1.16781	0.46314
DK64_RS12405	WP_002969141.1	hypothetical protein	74654	62733	74836	35077	43909	16254	70741	31747	2.22827	1.15593	0.206801
DK64_RS12400	WP_002964447.1	sulfate ABC transporter substrate-binding protein	1222	806	1187	3406	2672	1387	1072	2488	0.430868	-1.21468	0.445024
DK64_RS12395	WP_002966872.1	sulfate ABC transporter permease subunit CysT	102	52	3	36	80	20	52.33	45.33	1.15442	0.207172	0.978284
DK64_RS12390	WP_004683971.1	sulfate ABC transporter permease subunit CysW	101	92	84	270	206	152	92.33	209.3	0.441137	-1.1807	0.293282
DK64_RS12385	WP_004688508.1	serine hydrolase family protein	21721	18331	16459	12525	16617	6716	18837	11953	1.57592	0.656196	0.479758
DK64_RS12380	WP_004688507.1	UPF0104 family protein	6947	4917	4146	6798	6411	2464	5337	5224	1.02163	0.0308741	1
DK64_RS12375	WP_004688506.1	Kef family K(+) transporter	4485	2821	3493	4650	4519	1892	3600	3687	0.976404	-0.0344505	1
DK64_RS12370	WP_004688505.1	protein translocase subunit SecD	1	5	11	0	0	0	5.667	0	#N/A	#N/A	0.497528
DK64_RS12365	WP_002969562.1	hypothetical protein	0	4	0	0	0	0	1.333	0	#N/A	#N/A	0.666004
DK64_RS12360	WP_004683967.1	hypothetical protein	398	287	227	384	596	165	304	381.7	0.796437	-0.328368	0.818976
DK64_RS12355	WP_004688503.1	FAD-dependent oxidoreductase	723	664	610	602	802	425	665.7	609.7	1.09185	0.126773	0.853625
DK64_RS12350	WP_050497447.1	GlxA family transcriptional regulator	3573	4061	5694	2548	2648	1036	4443	2077	2.13914	1.09703	0.361699
DK64_RS0114790	WP_004686401.1	entericidin A/B family lipoprotein	138	166	267	131	292	56	190.3	159.7	1.19161	0.252911	0.901093
DK64_RS12340	WP_004688501.1	3-hydroxyisobutyrate dehydrogenase	385	288	152	539	223	288	275	350	0.785714	-0.347923	0.795658
DK64_RS12335	WP_004688500.1	acyl-CoA dehydrogenase	2353	1649	1568	2538	2593	1232	1857	2121	0.87553	-0.191771	0.840805
DK64_RS16120	WP_002964430.1	hypothetical protein	440	282	174	445	493	266	298.7	401.3	0.744331	-0.425984	0.668005
DK64_RS12330	WP_004688499.1	cobyric acid synthase CobQ	11	13	19	190	41	20	14.33	83.67	0.171268	-2.54567	0.634233
-		cobalamin riboswitch	0	0	1	0	0	0	0.3333	0	#N/A	#N/A	0.666004
DK64_RS12325	WP_002964428.1	cobalt transporter	5168	4341	3801	4500	4240	2216	4437	3652	1.21495	0.280898	0.681206
DK64_RS12320	WP_004688498.1	cobalt transporter	44	61	37	26	68	21	47.33	38.33	1.2348	0.304281	0.829555
DK64_RS12315	WP_002964426.1	bifunctional adenosylcobinamide kinase/adenosylcobinamide-phosphate guanylyltransferase	7	0	50	2	71	19	19	30.67	0.619498	-0.690829	0.874204
DK64_RS12310	WP_004688497.1	cobalamin biosynthesis protein CobW	25	162	57	79	44	34	81.33	52.33	1.55418	0.636149	0.785192
DK64_RS12305	WP_004688496.1	cobaltochelatase subunit CobN	97	66	69	382	422	196	77.33	333.3	0.232013	-2.10772	0.265592
DK64_RS12300	WP_004688495.1	cob(I)yrinic acid a,c-diamide adenosyltransferase	17	16	25	28	147	21	19.33	65.33	0.295882	-1.7569	0.666004
DK64_RS12295	WP_002967757.1	EamA family transporter	609	539	327	374	854	300	491.7	509.3	0.965443	-0.0507374	1
DK64_RS12290	WP_002964421.1	membrane protein	59	67	77	63	169	39	67.67	90.33	0.749142	-0.416689	0.825089
DK64_RS12285	WP_002964420.1	hypothetical protein	148	142	312	112	220	51	200.7	127.7	1.57165	0.652282	0.670946
DK64_RS12280	WP_004688494.1	hypothetical protein	67	38	7	36	72	48	37.33	52	0.717885	-0.478176	0.761888
DK64_RS12275	WP_004688493.1	precorrin-4 C(11)-methyltransferase	28	24	0	96	88	0	17.33	61.33	0.28257	-1.82332	0.621388
DK64_RS12270	WP_002964417.1	cobalt-precorrin-6A reductase	93	72	53	38	231	30	72.67	99.67	0.729106	-0.455799	0.892731
DK64_RS12265	WP_004688492.1	cobalt-precorrin-5B (C(1))-methyltransferase	411	293	453	710	1053	357	385.7	706.7	0.545776	-0.873619	0.578751
DK64_RS12260	WP_004688491.1	uroporphyrinogen-III C-methyltransferase	404	358	559	492	579	255	440.3	442	0.996154	-0.00555953	1
DK64_RS12255	WP_002964414.1	hydrogenobyrinate a,c-diamide synthase	39	72	40	139	211	25	50.33	125	0.40264	-1.31244	0.624439
DK64_RS12250	WP_004688490.1	threonine-phosphate decarboxylase	48	101	30	45	134	46	59.67	75	0.7956	-0.329885	0.886158
DK64_RS12245	WP_004688489.1	cobalamin biosynthesis protein	36	69	66	78	45	64	57	62.33	0.914487	-0.128965	0.904732
DK64_RS12240	WP_025198781.1	ABC transporter substrate-binding protein	2007	1362	1479	4081	4469	2012	1616	3521	0.458961	-1.12356	0.430745
DK64_RS12235	WP_004683949.1	4-hydroxyphenylacetate 3-monooxygenase	87	85	49	207	152	113	73.67	157.3	0.468341	-1.09437	0.371742
DK64_RS12230	WP_004688487.1	phospholipase	2492	1802	1838	2879	3972	1392	2044	2748	0.743814	-0.426987	0.693147
DK64_RS12225	WP_004688486.1	hypothetical protein	68	32	34	9	67	72	44.67	49.33	0.905534	-0.143159	0.981655
DK64_RS12220	WP_004688485.1	precorrin-3B C(17)-methyltransferase	240	154	163	421	469	234	185.7	374.7	0.495596	-1.01276	0.424187
DK64_RS12215	WP_004688484.1	precorrin-2 C(20)-methyltransferase	227	140	148	357	301	143	171.7	267	0.643071	-0.63695	0.621559
DK64_RS12210	WP_004688483.1	precorrin-8X methylmutase	5	1	0	2	0	43	2	15	0.133333	-2.90689	0.688526
DK64_RS12205	WP_002967751.1	precorrin-3B synthase	77	90	95	161	138	113	87.33	137.3	0.636052	-0.652782	0.293729
DK64_RS12200	WP_006012971.1	bifunctional cobalt-precorrin-7 (C(5))-methyltransferase/cobalt-precorrin-6B (C(15))-methyltransferase	1	1	0	3	1	0	0.6667	1.333	0.50015	-0.999567	0.766753
DK64_RS12195	WP_004688481.1	porin family protein	1239	1105	1216	1337	1409	613	1187	1120	1.05982	0.0838212	0.954225
DK64_RS12190	WP_002964401.1	JAB domain-containing protein	914	829	1126	124	171	106	956.3	133.7	7.15258	2.83846	0.0537358
DK64_RS12185	WP_002969557.1	type I methionyl aminopeptidase	3	3	18	0	0	0	8	0	#N/A	#N/A	0.567883
DK64_RS12180	WP_004688480.1	DNA/RNA nuclease SfsA	175	155	110	485	536	116	146.7	379	0.387071	-1.36933	0.536099
DK64_RS12175	WP_002964398.1	DUF2218 domain-containing protein	0	0	0	0	0	0			#N/A	#N/A
-		tRNA-Glu	0	0	0	0	0	0			#N/A	#N/A
DK64_RS12165	WP_025198779.1	DUF882 domain-containing protein	11285	7870	7066	6473	7319	2975	8740	5589	1.56379	0.645043	0.543863
DK64_RS12160	WP_002964396.1	hypothetical protein	4	3	10	0	1	0	5.667	0.3333	17.0027	4.08769	0.431524
DK64_RS12155	WP_004688478.1	LL-diaminopimelate aminotransferase	3377	2508	3482	1490	1759	610	3122	1286	2.42768	1.27958	0.23075
DK64_RS12150	WP_004683941.1	homoserine dehydrogenase	5669	48748	7195	6988	8373	1151	20537	5504	3.73129	1.89967	0.666004
DK64_RS12145	WP_004688477.1	class II fructose-bisphosphatase	534	412	536	830	944	340	494	704.7	0.701008	-0.512498	0.666004
DK64_RS12135	WP_004688475.1	single-stranded-DNA-specific exonuclease RecJ	10	8	5	5	6	1	7.667	4	1.91675	0.938662	0.536099
DK64_RS12125	WP_004688473.1	lactoylglutathione lyase	2849	2790	3343	1502	2087	1062	2994	1550	1.93161	0.949806	0.212284
DK64_RS12120	WP_004688472.1	cold-shock protein	10632	8413	8104	1542	1994	898	9050	1478	6.12314	2.61427	0.056093
DK64_RS16130	WP_004690923.1	hypothetical protein	1012	1293	710	1003	1216	401	1005	873.3	1.15081	0.202646	0.875903
DK64_RS12115	WP_004688470.1	DUF192 domain-containing protein	292	345	299	28	23	12	312	21	14.8571	3.89308	0.0170802
DK64_RS12110	WP_002964385.1	alpha/beta hydrolase	45	24	86	44	51	62	51.67	52.33	0.987388	-0.0183114	1
DK64_RS12105	WP_002964384.1	serine O-acetyltransferase	3	0	0	0	0	0	1	0	#N/A	#N/A	0.666004
DK64_RS12100	WP_002964383.1	DUF3126 family protein	119	101	104	69	68	40	108	59	1.83051	0.872244	0.194387
DK64_RS12095	WP_004688469.1	gamma carbonic anhydrase family protein	672	317	405	795	909	498	464.7	734	0.633106	-0.65948	0.553048
DK64_RS12090	WP_004688467.1	PAS domain-containing protein	785	520	748	614	664	254	684.3	510.7	1.33993	0.422153	0.666004
DK64_RS12085	WP_002964379.1	rhomboid family intramembrane serine protease	2912	1991	2195	3111	3466	1246	2366	2608	0.907209	-0.140494	0.929405
DK64_RS12080	WP_002964378.1	CBS domain-containing protein	353	329	478	191	454	209	386.7	284.7	1.35827	0.441772	0.666004
DK64_RS12075	WP_002967741.1	23S rRNA (guanosine(2251)-2\'-O)-methyltransferase RlmB	187	119	168	124	159	81	158	121.3	1.30256	0.381345	0.652273
-		tRNA-Tyr	0	3	0	0	0	1	1	0.3333	3.0003	1.58511	0.795658
-		tRNA-Gly	0	0	0	0	0	0			#N/A	#N/A
DK64_RS16135	WP_011068989.1	hypothetical protein	4	4	0	0	0	14	2.667	4.667	0.571459	-0.807278	0.8895
DK64_RS16145	WP_081890659.1	elongation factor Tu, partial	0	0	0	0	0	0			#N/A	#N/A
-		tRNA-Trp	0	0	2	0	0	0	0.6667	0	#N/A	#N/A	0.666004
DK64_RS12055	WP_002964376.1	preprotein translocase subunit SecE	5	2	97	16	0	0	34.67	5.333	6.50103	2.70067	0.687119
DK64_RS12050	WP_004688466.1	transcription termination/antitermination protein NusG	7	3	149	2	0	0	53	0.6667	79.496	6.31281	0.666004
DK64_RS12045	WP_002964374.1	50S ribosomal protein L11	0	4	0	0	0	0	1.333	0	#N/A	#N/A	0.666004
DK64_RS12040	WP_002964373.1	50S ribosomal protein L1	1	2	13	0	1	0	5.333	0.3333	16.0006	4.00005	0.634233
DK64_RS12035	WP_004688465.1	50S ribosomal protein L10	2	1	17	0	1	0	6.667	0.3333	20.003	4.32214	0.648317
DK64_RS12030	WP_002964371.1	50S ribosomal protein L7/L12	0	0	0	0	0	0			#N/A	#N/A
DK64_RS12025	WP_004688464.1	DNA-directed RNA polymerase subunit beta	1134	3214	651	3438	805	1496	1666	1913	0.870883	-0.199448	0.971603
DK64_RS12020	WP_004688463.1	DNA-directed RNA polymerase subunit beta\'	35	138	255	306	139	13	142.7	152.7	0.934512	-0.0977147	1
DK64_RS12015	WP_004688462.1	hypothetical protein	10	10	0	12	18	0	6.667	10	0.6667	-0.58489	0.833644
DK64_RS12010	WP_002964366.1	30S ribosomal protein S12	0	0	0	0	0	0			#N/A	#N/A
DK64_RS12005	WP_002964365.1	30S ribosomal protein S7	1	0	1	0	0	0	0.6667	0	#N/A	#N/A	0.49077
DK64_RS12000	WP_004685700.1	elongation factor G	21	161	47	134	27	24	76.33	61.67	1.23772	0.307681	0.953844
DK64_RS11995	WP_002970090.1	elongation factor Tu	337	310	494	555	616	74	380.3	415	0.916386	-0.125973	0.985349
DK64_RS11990	WP_002964363.1	30S ribosomal protein S10	0	0	0	0	0	0			#N/A	#N/A
DK64_RS11985	WP_004688461.1	50S ribosomal protein L3	6	1	1	0	4	0	2.667	1.333	2.00075	1.00054	0.799722
DK64_RS11980	WP_002964361.1	50S ribosomal protein L4	196241	465311	89655	175266	202293	24104	250402	133888	1.87023	0.903219	0.68457
DK64_RS11975	WP_004688460.1	50S ribosomal protein L23	1	1	5	1	0	0	2.333	0.3333	6.9997	2.80729	0.601243
DK64_RS11970	WP_004688459.1	50S ribosomal protein L2	3	4	3	2	3	2	3.333	2.333	1.42863	0.514635	0.477652
DK64_RS11965	WP_002964358.1	30S ribosomal protein S19	1	5	11	3	0	1	5.667	1.333	4.25131	2.08791	0.60951
DK64_RS11960	WP_004688458.1	50S ribosomal protein L22	1	4	0	0	0	0	1.667	0	#N/A	#N/A	0.617547
DK64_RS11955	WP_002964356.1	30S ribosomal protein S3	2	3	2	0	0	0	2.333	0	#N/A	#N/A	0.0886168
DK64_RS11950	WP_002964355.1	50S ribosomal protein L16	3	8	32	0	0	0	14.33	0	#N/A	#N/A	0.567883
DK64_RS11945	WP_002964354.1	50S ribosomal protein L29	0	0	0	0	0	0			#N/A	#N/A
DK64_RS11940	WP_002964353.1	30S ribosomal protein S17	0	1	0	0	0	0	0.3333	0	#N/A	#N/A	0.666004
DK64_RS11935	WP_004683923.1	50S ribosomal protein L14	2	0	0	0	0	0	0.6667	0	#N/A	#N/A	0.666004
DK64_RS11930	WP_002964351.1	50S ribosomal protein L24	113	1028	96	480	277	76	412.3	277.7	1.4847	0.570167	0.891023
DK64_RS11925	WP_002964350.1	50S ribosomal protein L5	1	1	0	0	0	0	0.6667	0	#N/A	#N/A	0.49077
DK64_RS11920	WP_004683921.1	30S ribosomal protein S8	0	1	25	0	0	0	8.667	0	#N/A	#N/A	0.666004
DK64_RS11915	WP_004683920.1	50S ribosomal protein L6	386	2817	8947	542	621	72	4050	411.7	9.83726	3.29826	0.609834
DK64_RS11910	WP_002964346.1	50S ribosomal protein L18	0	1	0	2	0	0	0.3333	0.6667	0.499925	-1.00022	0.874204
DK64_RS11905	WP_002964345.1	30S ribosomal protein S5	0	0	0	0	0	0			#N/A	#N/A
DK64_RS11900	WP_002967737.1	50S ribosomal protein L30	1	0	0	0	0	0	0.3333	0	#N/A	#N/A	0.666004
DK64_RS11895	WP_002964343.1	50S ribosomal protein L15	0	0	0	13	0	0	0	4.333	0	#N/A	0.666004
DK64_RS11890	WP_004688457.1	preprotein translocase subunit SecY	11	58	102	9	4	3	57	5.333	10.6882	3.41794	0.497528
DK64_RS11885	WP_004688456.1	adenylate kinase	0	4	1	3	5	0	1.667	2.667	0.625047	-0.677964	0.834179
DK64_RS11880	WP_002964340.1	30S ribosomal protein S13	0	1	7	0	0	0	2.667	0	#N/A	#N/A	0.648317
DK64_RS11875	WP_002964339.1	30S ribosomal protein S11	1	0	2	0	0	0	1	0	#N/A	#N/A	0.536099
DK64_RS11870	WP_004688455.1	DNA-directed RNA polymerase subunit alpha	0	2	2	0	0	0	1.333	0	#N/A	#N/A	0.49077
DK64_RS16150	WP_014300111.1	hypothetical protein	0	0	1	0	0	0	0.3333	0	#N/A	#N/A	0.666004
DK64_RS11865	WP_004688454.1	50S ribosomal protein L17	2	0	0	0	0	4	0.6667	1.333	0.50015	-0.999567	0.874204
DK64_RS11860	WP_025198778.1	DegQ family serine endoprotease	3766	2976	2700	4500	4011	1816	3147	3442	0.914294	-0.12927	0.926714
DK64_RS11855	WP_004685696.1	replication-associated recombination protein A	1076	683	688	1253	1225	589	815.7	1022	0.798141	-0.325285	0.724478
DK64_RS11850	WP_004686962.1	OmpA family protein	2809	1957	2375	1866	2521	879	2380	1755	1.35613	0.439491	0.666004
DK64_RS11845	WP_025198777.1	recombinase RecA	133	139	150	110	179	53	140.7	114	1.23421	0.303589	0.760174
DK64_RS11840	WP_002964330.1	alanine--tRNA ligase	27	107	90	143	88	18	74.67	83	0.899639	-0.152583	0.985349
DK64_RS11835	WP_004688451.1	alkaline phosphatase	602	528	579	2289	2219	755	569.7	1754	0.3248	-1.62237	0.43742
DK64_RS11830	WP_004688450.1	NADP-dependent isocitrate dehydrogenase	41	145	50	94	27	24	78.67	48.33	1.62777	0.702895	0.749857
DK64_RS11825	WP_002967730.1	hypothetical protein	29	44	23	117	116	91	32	108	0.296296	-1.75489	0.0849985
DK64_RS11820	WP_002964325.1	protease	3225	1883	1827	2740	2243	1062	2312	2015	1.14739	0.198362	0.878242
DK64_RS11815	WP_004688449.1	RNA methyltransferase	153	123	189	134	143	92	155	123	1.26016	0.33361	0.634233
DK64_RS11810	WP_002964323.1	glutamate racemase	109	56	87	0	8	0	84	2.667	31.4961	4.9771	0.154206
DK64_RS11805	WP_032451162.1	TAXI family TRAP transporter solute-binding subunit	22563	15869	16937	8661	9098	3572	18456	7110	2.59578	1.37617	0.213655
DK64_RS11800	WP_004688447.1	TRAP transporter permease	60439	47100	51730	31677	30925	12886	53090	25163	2.10984	1.07714	0.242626
DK64_RS11795	WP_004688446.1	hypothetical protein	1449	1094	1355	2156	1574	709	1299	1480	0.877703	-0.188196	0.887999
DK64_RS11790	WP_004688445.1	methylmalonyl-CoA mutase	4570	3035	2822	2353	2293	897	3476	1848	1.88095	0.911463	0.464178
DK64_RS11785	WP_004688444.1	acetyl/propionyl/methylcrotonyl-CoA carboxylase subunit alpha	80	186	73	160	76	42	113	92.67	1.21938	0.286148	0.894525
DK64_RS11780	WP_004688443.1	acyl-CoA carboxylase subunit beta	202	161	193	746	737	403	185.3	628.7	0.294735	-1.76251	0.236309
DK64_RS11775	WP_025198776.1	ImmA/IrrE family metallo-endopeptidase	31277	23750	23941	18100	21609	8375	26323	16028	1.64231	0.71573	0.46598
DK64_RS11770	WP_002967724.1	DUF924 family protein	21	4	3	60	95	54	9.333	69.67	0.13396	-2.90012	0.206801
DK64_RS11760	WP_004688441.1	NADPH-dependent 7-cyano-7-deazaguanine reductase QueF	237	242	88	151	159	26	189	112	1.6875	0.754888	0.666004
DK64_RS11755	WP_025198775.1	hypothetical protein	429	318	409	302	371	129	385.3	267.3	1.44145	0.527522	0.593049
DK64_RS11750	WP_002964308.1	VanZ family protein	1283	1105	1339	1733	1982	718	1242	1478	0.840325	-0.250981	0.811069
DK64_RS11745	WP_002964307.1	hypothetical protein	38	62	25	35	68	23	41.67	42	0.992143	-0.0113802	1
DK64_RS11740	WP_004688439.1	MerR family DNA-binding transcriptional regulator	28	25	146	77	33	2	66.33	37.33	1.77686	0.829326	0.795658
DK64_RS11735	WP_004688438.1	DUF1624 domain-containing protein	1689	3840	5471	2450	1575	763	3667	1596	2.29762	1.20014	0.536619
DK64_RS11730	WP_004688437.1	YdcF family protein	1719	1164	1587	3030	3607	1232	1490	2623	0.568052	-0.815905	0.582077
DK64_RS11725	WP_004688436.1	L-serine ammonia-lyase	2489	2545	2250	1664	2029	709	2428	1467	1.65508	0.7269	0.436332
DK64_RS11720	WP_004688435.1	DUF1489 family protein	9	9	36	32	15	15	18	20.67	0.870827	-0.199541	0.959096
DK64_RS11715	WP_002964300.1	hypothetical protein	506	385	262	865	829	289	384.3	661	0.581392	-0.782417	0.617547
DK64_RS11710	WP_002968751.1	D-alanyl-D-alanine carboxypeptidase	9	53	97	47	6	2	53	18.33	2.89143	1.53179	0.659294
DK64_RS16160	WP_002964298.1	hypothetical protein	5	0	10	0	0	0	5	0	#N/A	#N/A	0.536099
DK64_RS11705	WP_002964297.1	ATP-dependent Clp protease adaptor ClpS	5	3	19	0	0	0	9	0	#N/A	#N/A	0.527813
DK64_RS11695	WP_002964295.1	HIT family protein	815	661	638	716	1274	529	704.7	839.7	0.839228	-0.252865	0.815623
DK64_RS11690	WP_004688432.1	GNAT family N-acetyltransferase	6919	6100	5645	5865	9823	3423	6221	6370	0.976609	-0.0341469	1
DK64_RS11685	WP_004688431.1	glycerophosphoryl diester phosphodiesterase	14454	11359	11757	8677	11045	4487	12523	8070	1.5518	0.63394	0.484723
DK64_RS11680	WP_002967716.1	RidA family protein	13719	10793	9997	8581	10418	3726	11503	7575	1.51855	0.602692	0.53847
DK64_RS11675	WP_002966849.1	DUF1849 family protein	1642	1213	1777	2471	2286	1360	1544	2039	0.757234	-0.401189	0.634494
DK64_RS11670	WP_004688430.1	SgcJ/EcaC family oxidoreductase	552	709	570	170	320	164	610.3	218	2.79954	1.48519	0.14065
DK64_RS11665	WP_002964289.1	30S ribosomal protein S2	4	9	16	1	0	0	9.667	0.3333	29.0039	4.85818	0.392914
DK64_RS11660	WP_002964288.1	elongation factor Ts	0	1	0	0	1	0	0.3333	0.3333	1	0	1
DK64_RS11655	WP_004688429.1	UMP kinase	2	0	0	0	0	0	0.6667	0	#N/A	#N/A	0.666004
DK64_RS11650	WP_002964286.1	ribosome-recycling factor	1	4	11	1	1	0	5.333	0.6667	7.9991	2.99984	0.576943
DK64_RS11645	WP_004688428.1	isoprenyl transferase	30	65	31	94	46	18	42	52.67	0.797418	-0.326592	0.885008
DK64_RS11640	WP_004685681.1	phosphatidate cytidylyltransferase	2	0	3	0	1	0	1.667	0.3333	5.0015	2.32236	0.61294
DK64_RS11635	WP_002966847.1	zinc metalloprotease	183	164	230	240	233	108	192.3	193.7	0.992772	-0.0104652	1
DK64_RS11630	WP_004688427.1	outer membrane protein assembly factor BamA	24	14	50	4	18	7	29.33	9.667	3.03403	1.60124	0.542671
DK64_RS0114835	WP_004688426.1	3-hydroxyacyl	0	1	1	0	0	0	0.6667	0	#N/A	#N/A	0.49077
DK64_RS11625	WP_004688425.1	acyl	1	1	0	11	2	0	0.6667	4.333	0.153866	-2.70026	0.666004
DK64_RS11620	WP_004683858.1	citrate (Si)-synthase	4	2	62	3	3	0	22.67	2	11.335	3.50271	0.666004
DK64_RS11615	WP_004688423.1	glutamate--tRNA ligase	1	5	5	1	0	2	3.667	1	3.667	1.8746	0.516875
DK64_RS11610	WP_004688421.1	ComEC/Rec2 family competence protein	82	103	126	112	186	137	103.7	145	0.715172	-0.483637	0.556826
DK64_RS11605	WP_004688420.1	transcriptional repressor LexA	62561	45437	43246	26722	34644	14437	50415	25268	1.99521	0.996542	0.343753
DK64_RS11600	WP_004688419.1	molybdopterin molybdenumtransferase MoeA	1748	1605	1996	1539	2638	1220	1783	1799	0.991106	-0.0128885	1
DK64_RS11590	WP_002964269.1	indole-3-glycerol-phosphate synthase	1542	955	935	196	183	63	1144	147.3	7.76646	2.95726	0.174577
DK64_RS11585	WP_004688417.1	anthranilate phosphoribosyltransferase	16895	15530	14883	1536	2205	876	15769	1539	10.2463	3.35703	0.0160987
DK64_RS11580	WP_004688416.1	peptidyl-prolyl cis-trans isomerase	1111	990	1211	420	609	347	1104	458.7	2.4068	1.26712	0.104374
DK64_RS16165	WP_077281779.1	hypothetical protein	802	844	1045	973	2067	1161	897	1400	0.640714	-0.642247	0.601243
DK64_RS11575	WP_002964266.1	triose-phosphate isomerase	6507	4057	5457	7066	7278	3123	5340	5822	0.917211	-0.124675	0.932575
DK64_RS11570	WP_002964265.1	preprotein translocase subunit SecG	5	1	0	9	0	0	2	3	0.666667	-0.584963	0.941305
DK64_RS11565	WP_002971424.1	L,D-transpeptidase	7952	7116	6941	5332	6841	2471	7336	4881	1.50297	0.587817	0.513891
DK64_RS11560	WP_004688415.1	CTP synthase	9	4	4	1	0	0	5.667	0.3333	17.0027	4.08769	0.317019
DK64_RS11555	WP_004688414.1	3-deoxy-8-phosphooctulonate synthase	1	0	5	0	0	0	2	0	#N/A	#N/A	0.631634
DK64_RS11550	WP_002964261.1	enolase	1041	879	865	1142	1269	684	928.3	1032	0.899516	-0.15278	0.827732
DK64_RS11545	WP_029643036.1	IS5 family transposase	0	0	0	0	0	0			#N/A	#N/A
DK64_RS11540	WP_032451163.1	IS5 family transposase	0	0	0	0	0	0			#N/A	#N/A
DK64_RS11535	WP_004688413.1	class I SAM-dependent methyltransferase	999	695	587	1722	1299	758	760.3	1260	0.603413	-0.728783	0.55752
DK64_RS11530	WP_002964259.1	septum formation initiator family protein	1	3	24	0	0	0	9.333	0	#N/A	#N/A	0.642385
DK64_RS11525	WP_004688412.1	pyruvate dehydrogenase (acetyl-transferring) E1 component subunit alpha	24	71	30	10	3	1	41.67	4.667	8.92865	3.15844	0.424187
DK64_RS11520	WP_004688411.1	pyruvate dehydrogenase complex E1 component subunit beta	15	17	24	2	2	1	18.67	1.667	11.1998	3.4854	0.113462
DK64_RS11515	WP_004688409.1	dihydrolipoyl dehydrogenase	29	52	1	18	7	9	27.33	11.33	2.41218	1.27034	0.666004
DK64_RS0114855	WP_002964254.1	hypothetical protein	233	214	344	261	273	122	263.7	218.7	1.20576	0.269944	0.766464
DK64_RS11510	WP_002964253.1	lipoyl synthase	17	58	19	79	44	17	31.33	46.67	0.671309	-0.574951	0.777459
DK64_RS11505	WP_002964252.1	type II toxin-antitoxin system RatA family toxin	75	64	167	79	61	17	102	52.33	1.94917	0.962859	0.628728
DK64_RS11500	WP_004688408.1	glucose 1-dehydrogenase	4139	3150	4034	2358	3805	1540	3774	2568	1.46963	0.555449	0.554896
DK64_RS11495	WP_002967699.1	CinA family protein	0	0	10	0	19	0	3.333	6.333	0.526291	-0.926068	0.886741
DK64_RS11490	WP_002964249.1	bifunctional 2-C-methyl-D-erythritol 4-phosphate cytidylyltransferase/2-C-methyl-D-erythritol 2,4-cyclodiphosphate synthase	18	43	109	39	21	6	56.67	22	2.57591	1.36508	0.652332
DK64_RS11485	WP_004688407.1	tRNA dihydrouridine synthase DusB	1743	1115	1160	1876	2044	809	1339	1576	0.849619	-0.235112	0.829555
DK64_RS11480	WP_004688406.1	two-component sensor histidine kinase	60911	43642	49934	31380	39970	15045	51496	28798	1.78818	0.838492	0.407987
DK64_RS11475	WP_004688405.1	nitrogen regulation protein NR(I)	49447	32466	35103	34642	34778	14437	39005	27952	1.39543	0.480708	0.634494
DK64_RS11470	WP_002970053.1	PAS domain-containing sensor histidine kinase	2489	2504	2306	3683	1258	365	2433	1769	1.37535	0.459802	0.783818
DK64_RS11465	WP_004688404.1	sigma-54-dependent Fis family transcriptional regulator	23	22	5	4	5	3	16.67	4	4.1675	2.05918	0.472109
DK64_RS11460	WP_004688403.1	Trk system potassium transporter TrkA	5998	4414	5899	3057	3870	1642	5437	2856	1.90371	0.928815	0.321466
DK64_RS11455	WP_004688402.1	hypothetical protein	2834	1922	2323	3799	3918	1602	2360	3106	0.75982	-0.396271	0.683744
DK64_RS16170	WP_002964240.1	hypothetical protein	23728	16540	18779	5553	5096	2757	19682	4469	4.40412	2.13885	0.0952166
DK64_RS11450	WP_002964239.1	RNA-binding protein Hfq	14	10	270	15	3	0	98	6	16.3333	4.02975	0.666004
DK64_RS11445	WP_004688401.1	GTPase HflX	1642	2255	1029	6187	2939	1207	1642	3444	0.476771	-1.06863	0.65419
DK64_RS11440	WP_002964237.1	ATP-dependent Clp protease proteolytic subunit	4	0	2	1	7	0	2	2.667	0.749906	-0.415218	0.949621
DK64_RS11435	WP_002964236.1	ATP-dependent Clp protease ATP-binding subunit ClpX	2	9	14	6	14	1	8.333	7	1.19043	0.251481	0.954278
DK64_RS11430	WP_004688399.1	endopeptidase La	6	3	16	19	0	0	8.333	6.333	1.31581	0.395947	0.949927
DK64_RS11425	WP_002964234.1	HU family DNA-binding protein	9706	5636	5878	15390	9618	4824	7073	9944	0.711283	-0.491504	0.703241
DK64_RS11420	WP_004688398.1	excinuclease ABC subunit UvrA	6196	5176	5920	5683	7193	2878	5764	5251	1.0977	0.134478	0.897863
DK64_RS16175	WP_002964232.1	hypothetical protein	1436	1336	1317	830	901	659	1363	796.7	1.71081	0.774677	0.0886168
DK64_RS11415	WP_002967690.1	single-stranded DNA-binding protein	1	2	0	0	0	1	1	0.3333	3.0003	1.58511	0.666004
DK64_RS16180	WP_002971429.1	hypothetical protein	7	7	0	10	5	27	4.667	14	0.333357	-1.58486	0.628728
DK64_RS16185	WP_004683826.1	hypothetical protein	1157	967	828	1300	1765	655	984	1240	0.793548	-0.33361	0.746985
DK64_RS11410	WP_004688397.1	phosphonate metabolism transcriptional regulator PhnF	284	310	387	457	799	217	327	491	0.665988	-0.586432	0.680274
DK64_RS11405	WP_004685664.1	ribose 1,5-bisphosphate phosphokinase PhnN	150	155	170	289	385	84	158.3	252.7	0.626435	-0.674764	0.666004
DK64_RS11400	WP_025198771.1	MarC family protein	2187	1888	2449	934	1336	607	2175	959	2.26799	1.18141	0.187021
DK64_RS11395	WP_004688395.1	DNA gyrase subunit A	10	11	12	14	5	6	11	8.333	1.32005	0.400596	0.689294
DK64_RS11385	WP_004688393.1	phosphopantetheine adenylyltransferase	7	17	6	12	1	0	10	4.333	2.30787	1.20656	0.666004
DK64_RS11380	WP_004688392.1	peptidylprolyl isomerase	2392	2052	2647	2327	2276	871	2364	1825	1.29534	0.373334	0.666004
DK64_RS11375	WP_004688391.1	peptidylprolyl isomerase	143	121	130	128	260	162	131.3	183.3	0.716312	-0.48134	0.634233
DK64_RS11370	WP_002964220.1	tRNA preQ1(34) S-adenosylmethionine ribosyltransferase-isomerase QueA	557	393	398	233	238	98	449.3	189.7	2.36848	1.24396	0.265277
DK64_RS11365	WP_032451164.1	tRNA guanosine(34) transglycosylase Tgt	61	55	98	34	5	17	71.33	18.67	3.82057	1.93379	0.297479
DK64_RS11360	WP_002964218.1	TetR/AcrR family transcriptional regulator	5763	4553	4944	4689	5563	2124	5087	4125	1.23321	0.302421	0.699934
DK64_RS11355	WP_025198770.1	efflux RND transporter periplasmic adaptor subunit	13145	6500	9471	9570	6132	3550	9705	6417	1.51239	0.596829	0.642521
DK64_RS11350	WP_004688388.1	acriflavine resistance protein B	5911	4982	6754	3512	3998	1945	5882	3152	1.86612	0.900039	0.293282
DK64_RS11345	WP_004688387.1	LLM class flavin-dependent oxidoreductase	113	108	152	163	64	41	124.3	89.33	1.39147	0.47661	0.699934
DK64_RS11340	WP_004688386.1	LysR family transcriptional regulator	13888	8745	9715	8439	8612	3728	10783	6926	1.55689	0.638664	0.53847
DK64_RS11335	WP_004688385.1	acyl-CoA dehydrogenase	1602	1501	1413	2828	4205	1611	1505	2881	0.522388	-0.936806	0.517435
DK64_RS11330	WP_004688384.1	CoA transferase	1328	1101	1098	1536	1668	801	1176	1335	0.880899	-0.182952	0.822596
-		tRNA-Leu	0	0	0	0	0	0			#N/A	#N/A
DK64_RS11320	WP_005973085.1	hypothetical protein	1052	761	525	549	708	306	779.3	521	1.49578	0.580895	0.624913
DK64_RS16195	WP_004683814.1	hypothetical protein	4233	2870	2780	2582	2695	976	3294	2084	1.58061	0.660485	0.552017
DK64_RS16200	WP_014299803.1	hypothetical protein	241	136	153	187	365	175	176.7	242.3	0.729261	-0.455492	0.68289
DK64_RS11315	WP_004688383.1	recombinase family protein	7768	6042	5682	3990	5062	1762	6497	3605	1.80222	0.849774	0.423634
DK64_RS11310	WP_004687655.1	hypothetical protein	0	0	0	0	0	0			#N/A	#N/A
DK64_RS11305	WP_006132682.1	hypothetical protein	7	4	4	0	0	0	5	0	#N/A	#N/A	0.168223
DK64_RS11300	WP_004688382.1	hypothetical protein	3530	3546	4048	3057	3507	1252	3708	2605	1.42342	0.509358	0.578751
DK64_RS11295	WP_002967675.1	integrase	997	859	740	1265	1282	521	865.3	1023	0.845846	-0.241534	0.810418
-		tRNA-Leu	0	0	0	0	0	0			#N/A	#N/A
DK64_RS0114875	WP_002964197.1	hypothetical protein	0	0	0	0	0	0			#N/A	#N/A
DK64_RS11285	WP_002971034.1	patatin family protein	2154	1848	2065	1345	1943	620	2022	1303	1.5518	0.633946	0.517435
DK64_RS11280	WP_004688381.1	phosphoribosyl-AMP cyclohydrolase	58	40	119	6	7	0	72.33	4.333	16.6928	4.06116	0.367904
DK64_RS11275	WP_004688380.1	GTP cyclohydrolase I FolE	2	4	0	1	1	1	2	1	2	1	0.701494
DK64_RS11270	WP_004688379.1	iron-sulfur cluster assembly scaffold protein	1631	1311	1390	1361	1608	554	1444	1174	1.22998	0.298638	0.72555
DK64_RS11265	WP_004688378.1	membrane protein insertion efficiency factor YidD	194	1144	1670	200	165	61	1003	142	7.06338	2.82036	0.493179
DK64_RS11260	WP_025198769.1	D-alanyl-D-alanine carboxypeptidase	2668	2636	2757	1319	1267	793	2687	1126	2.38632	1.25479	0.0537358
DK64_RS11255	WP_004688376.1	threonine--tRNA ligase	7	6	11	0	0	1	8	0.3333	24.0024	4.58511	0.174577
DK64_RS11250	WP_025198768.1	hypothetical protein	256	290	167	190	484	166	237.7	280	0.848929	-0.236285	0.898604
DK64_RS11245	WP_002964187.1	flavin reductase family protein	1016	748	920	1746	2325	960	894.7	1677	0.533512	-0.906407	0.497528
DK64_RS11240	WP_004688372.1	UDP-glucose 4-epimerase GalE	17	34	1	4	106	12	17.33	40.67	0.426113	-1.23069	0.777459
DK64_RS16215	WP_011068976.1	hypothetical protein	0	0	0	0	0	0			#N/A	#N/A
DK64_RS11235	WP_004688371.1	bile acid:sodium symporter	425	455	451	432	523	189	443.7	381.3	1.16365	0.218658	0.80022
DK64_RS11230	WP_002964174.1	3-mercaptopyruvate sulfurtransferase	18150	14653	16425	9789	17791	7139	16409	11573	1.41787	0.503724	0.605861
DK64_RS11225	WP_004688368.1	GNAT family N-acetyltransferase	914	780	861	706	904	372	851.7	660.7	1.28909	0.36635	0.657138
DK64_RS11220	WP_006160962.1	GGDEF domain-containing protein	626	435	746	1018	931	661	602.3	870	0.692299	-0.530533	0.508701
DK64_RS11215	WP_002964178.1	acetyl-CoA hydrolase/transferase family protein	4631	3466	3936	7465	8653	3737	4011	6618	0.606074	-0.722433	0.53847
DK64_RS11210	WP_004685649.1	DHA2 family efflux MFS transporter permease subunit	8437	6851	7115	7256	7546	3346	7468	6049	1.23458	0.304025	0.669395
DK64_RS11205	WP_004688366.1	HlyD family secretion protein	24509	17639	20353	14152	16790	6663	20834	12535	1.66207	0.732978	0.458178
DK64_RS11200	WP_004688365.1	zinc-binding alcohol dehydrogenase family protein	360	384	614	324	220	181	452.7	241.7	1.87298	0.905338	0.452999
DK64_RS11195	WP_004688364.1	aminopeptidase P family protein	9287	6904	6573	6269	5615	2296	7588	4727	1.60525	0.682795	0.508701
DK64_RS11185	WP_004688362.1	cysteine synthase A	8	3	0	0	0	4	3.667	1.333	2.75094	1.45992	0.701494
DK64_RS11180	WP_006012538.1	DEAD/DEAH box helicase	10196	8723	8673	9988	11913	5147	9197	9016	1.02008	0.0286758	1
DK64_RS11175	WP_004688360.1	threonine dehydratase	1398	1005	1039	1391	2581	642	1147	1538	0.745774	-0.42319	0.780731
-		tRNA-Leu	0	5	0	0	0	0	1.667	0	#N/A	#N/A	0.666004
DK64_RS11165	WP_004688359.1	NAD(P)H:quinone oxidoreductase type IV	5484	4807	3651	2366	4106	1511	4647	2661	1.74634	0.804331	0.477652
DK64_RS16220	WP_004686815.1	hypothetical protein	707	589	452	581	868	312	582.7	587	0.992675	-0.0106072	1
DK64_RS11160	WP_004688358.1	competence/damage-inducible protein A	2081	1760	1756	1923	2959	1050	1866	1977	0.943854	-0.0833639	0.981874
DK64_RS11155	WP_002964166.1	universal stress protein	2914	2626	2761	3208	3165	1396	2767	2590	1.06834	0.0953705	0.942673
DK64_RS16225	WP_002966826.1	hypothetical protein	3	6	3	0	7	0	4	2.333	1.71453	0.777814	0.78791
DK64_RS11150	WP_004688357.1	xanthine phosphoribosyltransferase	44026	35318	33368	16311	22761	8804	37571	15959	2.35422	1.23525	0.213655
DK64_RS11145	WP_002964163.1	NUDIX domain-containing protein	17045	15381	17894	4083	4864	1911	16773	3619	4.63471	2.21248	0.039052
DK64_RS16235	WP_002964160.1	hypothetical protein	0	12	102	3	1	0	38	1.333	28.5071	4.83325	0.666004
DK64_RS11140	WP_004688356.1	vitamin B12-dependent ribonucleotide reductase	10	28	131	7	3	4	56.33	4.667	12.0699	3.59334	0.621559
DK64_RS11135	WP_004688355.1	mechanosensitive ion channel family protein	6037	5083	4928	3904	5626	2215	5349	3915	1.36628	0.450257	0.621388
DK64_RS11130	WP_025198766.1	6-aminohexanoate hydrolase	939	739	682	1052	1374	733	786.7	1053	0.747104	-0.42062	0.628728
DK64_RS11125	WP_002964157.1	NAD(P)/FAD-dependent oxidoreductase	236	154	245	123	142	23	211.7	96	2.20521	1.14091	0.424187
DK64_RS11120	WP_002971443.1	PAS domain-containing sensor histidine kinase	37	89	75	26	62	9	67	32.33	2.07238	1.05129	0.574332
DK64_RS11115	WP_002964154.1	RNA polymerase-binding protein DksA	1672	1938	2416	1419	762	141	2009	774	2.59561	1.37607	0.356918
DK64_RS11110	WP_002964153.1	histidine phosphatase family protein	12016	8862	9245	8193	9788	4308	10041	7430	1.35141	0.434469	0.621559
DK64_RS11105	WP_004688351.1	TIGR01620 family protein	1272	1031	1070	1296	1677	523	1124	1165	0.964807	-0.0516879	1
DK64_RS11100	WP_005968706.1	hypothetical protein	127	130	156	133	188	74	137.7	131.7	1.04556	0.0642732	0.990461
DK64_RS11095	WP_002964149.1	2-amino-4-hydroxy-6-hydroxymethyldihydropteridine diphosphokinase	5	6	1	0	0	0	4	0	#N/A	#N/A	0.402556
DK64_RS11090	WP_004688350.1	dihydroneopterin aldolase	3	2	1	0	0	0	2	0	#N/A	#N/A	0.284251
DK64_RS11085	WP_002964147.1	dihydropteroate synthase	7	68	260	14	1	0	111.7	5	22.34	4.48156	0.617547
DK64_RS11080	WP_004688349.1	DUF922 domain-containing protein	1448	1200	1146	1980	2923	1309	1265	2071	0.610816	-0.71119	0.543863
DK64_RS16240	WP_005968719.1	NAD(P)/FAD-dependent oxidoreductase	3	17	343	3	17	5	121	8.333	14.5206	3.86003	0.666004
DK64_RS11070	WP_004688347.1	(2Fe-2S)-binding protein	371	290	254	612	938	265	305	605	0.504132	-0.988126	0.587694
DK64_RS16245	WP_002964143.1	hypothetical protein	110	118	151	102	314	116	126.3	177.3	0.712352	-0.489338	0.757845
DK64_RS16250	WP_002964142.1	hypothetical protein	60	29	114	19	23	14	67.67	18.67	3.62453	1.85779	0.497528
DK64_RS11065	WP_004688346.1	kinesin	176	116	223	172	208	101	171.7	160.3	1.07112	0.0991156	0.955643
DK64_RS11060	WP_002964140.1	ABC transporter	854	560	912	525	280	51	775.3	285.3	2.71749	1.44227	0.371742
DK64_RS11055	WP_004688345.1	MCE family protein	182	144	280	27	97	44	202	56	3.60714	1.85086	0.313868
DK64_RS11050	WP_004688344.1	ABC transporter ATP-binding protein	2564	2131	2075	471	747	202	2257	473.3	4.76865	2.25358	0.0673574
DK64_RS11045	WP_004688343.1	STAS domain-containing protein	1340	1303	1120	688	970	419	1254	692.3	1.81135	0.857068	0.307922
DK64_RS11040	WP_004688342.1	dipeptide epimerase	3965	3954	3987	3224	4926	2260	3969	3470	1.1438	0.19384	0.795658
DK64_RS16260	WP_002964134.1	hypothetical protein	353	272	407	917	740	322	344	659.7	0.521449	-0.939402	0.536099
DK64_RS11035	WP_002964135.1	NADP-dependent malic enzyme	3674	2983	3431	496	906	234	3363	545.3	6.16725	2.62463	0.0489118
DK64_RS11030	WP_004688341.1	hypothetical protein	6	12	10	11	0	5	9.333	5.333	1.75005	0.807394	0.666004
DK64_RS11025	WP_004688340.1	glutamate--tRNA ligase	10	13	1	0	0	0	8	0	#N/A	#N/A	0.464178
DK64_RS11020	WP_004691843.1	diacylglycerol kinase	372	156	317	451	428	99	281.7	326	0.86411	-0.210712	0.924838
DK64_RS11015	WP_002967646.1	3-deoxy-7-phosphoheptulonate synthase class II	1	8	29	2	4	6	12.67	4	3.1675	1.66334	0.666004
DK64_RS11010	WP_002964128.1	glutathione-disulfide reductase	17369	12563	14438	1852	2121	802	14790	1592	9.2902	3.21571	0.0537358
DK64_RS11005	WP_004685635.1	DUF2059 domain-containing protein	7	0	0	0	0	0	2.333	0	#N/A	#N/A	0.666004
DK64_RS11000	WP_004688337.1	ribose-5-phosphate isomerase	2	2	6	1	29	1	3.333	10.33	0.322652	-1.63195	0.752687
DK64_RS10995	WP_002964125.1	phosphoglycolate phosphatase	1929	1328	1902	2142	3366	1266	1720	2258	0.761736	-0.392637	0.711314
DK64_RS10990	WP_002964124.1	hypothetical protein	5	5	0	8	19	7	3.333	11.33	0.294175	-1.76525	0.508701
DK64_RS10985	WP_004688336.1	bifunctional ADP-dependent NAD(P)H-hydrate dehydratase/NAD(P)H-hydrate epimerase	5471	4065	3625	4157	5892	2062	4387	4037	1.0867	0.119951	0.945535
DK64_RS10980	WP_002964122.1	P-II family nitrogen regulator	15609	8723	10312	8189	7887	3697	11548	6591	1.75209	0.809074	0.497528
DK64_RS10975	WP_002964121.1	type I glutamate--ammonia ligase	8	10	9	0	24	6	9	10	0.9	-0.152003	1
DK64_RS10970	WP_004688335.1	ATPase	2	0	0	2	1	2	0.6667	1.667	0.39994	-1.32214	0.624913
DK64_RS10965	WP_004688334.1	HAD family hydrolase	2182	1618	1635	1447	1781	756	1812	1328	1.36446	0.448328	0.621559
DK64_RS10960	WP_004688333.1	DMT family transporter	26	36	34	62	25	75	32	54	0.592593	-0.754888	0.606085
DK64_RS10955	WP_004688332.1	RluA family pseudouridine synthase	608	490	386	692	881	256	494.7	609.7	0.811383	-0.301546	0.814782
DK64_RS10950	WP_004688331.1	glucan ABC transporter ATP-binding protein/ permease	930	647	761	264	244	101	779.3	203	3.83892	1.9407	0.121313
DK64_RS10945	WP_004688330.1	phosphoribosyl 1,2-cyclic phosphodiesterase	2275	1984	1848	3127	3706	1589	2036	2807	0.72533	-0.463292	0.654819
DK64_RS10940	WP_002971449.1	TatD family deoxyribonuclease	479	431	385	258	440	222	431.7	306.7	1.40756	0.493201	0.538243
DK64_RS10935	WP_004688329.1	methionine--tRNA ligase	8	7	8	9	5	5	7.667	6.333	1.21064	0.275773	0.675633
DK64_RS10930	WP_002964111.1	DNA polymerase III subunit delta\'	7	7	4	7	8	1	6	5.333	1.12507	0.170015	0.945535
DK64_RS10925	WP_002964110.1	thymidylate kinase	0	1	1	0	0	0	0.6667	0	#N/A	#N/A	0.49077
DK64_RS10920	WP_004688328.1	D-alanyl-D-alanine carboxypeptidase	80	86	55	33	7	3	73.67	14.33	5.14096	2.36204	0.194387
DK64_RS10915	WP_002964107.1	arsenate reductase (glutaredoxin)	669	607	561	584	1218	512	612.3	771.3	0.793855	-0.333053	0.768449
DK64_RS10910	WP_002967636.1	hypothetical protein	4	6	14	1	0	26	8	9	0.888889	-0.169925	1
DK64_RS10905	WP_004688327.1	acetylmuramidase	188	176	194	327	399	238	186	321.3	0.578898	-0.788618	0.356605
DK64_RS16265	WP_002964103.1	hypothetical protein	25504	22757	20746	12734	18596	6955	23002	12762	1.80238	0.849905	0.369442
DK64_RS10900	WP_004688326.1	glycosyltransferase	25	13	23	0	88	16	20.33	34.67	0.586386	-0.770078	0.836528
DK64_RS10895	WP_004688325.1	glycosyltransferase	45	67	35	7	24	28	49	19.67	2.4911	1.31678	0.405797
DK64_RS10890	WP_032450488.1	hypothetical protein	4013	3990	3605	3005	3170	1415	3869	2530	1.52925	0.612823	0.447764
DK64_RS10885	WP_004688323.1	hypothetical protein	1678	1172	1134	1410	1008	414	1328	944	1.40678	0.492396	0.666004
DK64_RS10880	WP_002965542.1	IS5 family transposase	0	0	0	0	0	0			#N/A	#N/A
DK64_RS10875	WP_004688321.1	hypothetical protein	20	0	1	75	25	34	7	44.67	0.156705	-2.67388	0.46394
DK64_RS10870	WP_002964097.1	hypothetical protein	13536	10048	9250	7916	8168	3155	10945	6413	1.70669	0.771201	0.470589
DK64_RS16275	WP_002969999.1	hypothetical protein	31	40	26	2	3	0	32.33	1.667	19.3941	4.27755	0.0841348
DK64_RS10865	WP_002964095.1	DUF1508 domain-containing protein	44	37	36	13	0	24	39	12.33	3.16302	1.6613	0.266254
DK64_RS10860	WP_004683739.1	porin family protein	1057	1154	1169	1200	1235	550	1127	995	1.13266	0.179719	0.816592
DK64_RS10855	WP_004683738.1	hypothetical protein	1466	1220	1315	260	204	104	1334	189.3	7.04702	2.81701	0.0259355
DK64_RS10850	WP_002964092.1	hypothetical protein	4	5	0	0	0	0	3	0	#N/A	#N/A	0.497528
DK64_RS10845	WP_002964091.1	hypothetical protein	0	1	23	1	5	11	8	5.667	1.41168	0.497415	0.944446
DK64_RS10840	WP_006072696.1	hypothetical protein	109	68	64	209	70	32	80.33	103.7	0.774638	-0.368405	0.886741
DK64_RS10835	WP_002964088.1	hypothetical protein	0	2	18	11	10	0	6.667	7	0.952429	-0.0703172	1
DK64_RS10830	WP_002971459.1	hypothetical protein	0	0	8	1	0	0	2.667	0.3333	8.0018	3.00032	0.701494
DK64_RS10825	WP_002964087.1	hypothetical protein	1993	2038	2351	1078	1427	606	2127	1037	2.05111	1.0364	0.21475
DK64_RS10820	WP_002966804.1	site-specific integrase	1101	883	764	998	1123	403	916	841.3	1.08879	0.122727	0.937513
-		tRNA-Gly	34	43	242	31	95	35	106.3	53.67	1.98062	0.985954	0.752687
DK64_RS10810	WP_004683734.1	GlsB/YeaQ/YmgE family stress response membrane protein	27	34	109	12	14	2	56.67	9.333	6.072	2.60217	0.527813
-		tRNA-Arg	1	0	0	0	0	0	0.3333	0	#N/A	#N/A	0.666004
-		tRNA-Val	0	0	1	0	0	0	0.3333	0	#N/A	#N/A	0.666004
DK64_RS10795	WP_004688319.1	murein L,D-transpeptidase	2184	1873	1407	2365	2801	1295	1821	2154	0.845404	-0.242287	0.785192
DK64_RS16280	WP_002967627.1	hypothetical protein	1	0	15	0	1	3	5.333	1.333	4.00075	2.00027	0.724543
DK64_RS10790	WP_004688318.1	fumarate hydratase	1482	1264	1583	2392	2613	1334	1443	2113	0.682915	-0.550221	0.554518
DK64_RS10785	WP_006012415.1	FAD-dependent monooxygenase	5466	4324	4693	4542	4878	2113	4828	3844	1.25598	0.328817	0.666004
DK64_RS10775	WP_004688316.1	cyclic pyranopterin monophosphate synthase	2052	1611	1540	1111	1571	757	1734	1146	1.51309	0.597497	0.487597
DK64_RS10770	WP_002964077.1	molybdenum cofactor guanylyltransferase	680	442	378	192	46	33	500	90.33	5.53526	2.46865	0.236309
DK64_RS10765	WP_004688315.1	molybdopterin-guanine dinucleotide biosynthesis protein B	1673	1568	1363	1822	1919	975	1535	1572	0.976463	-0.0343626	1
DK64_RS10760	WP_004688314.1	amino acid ABC transporter substrate-binding protein	1897	1367	1466	1092	1593	521	1577	1069	1.47521	0.560921	0.601348
DK64_RS16285	WP_004688313.1	hypothetical protein	111	67	8	228	499	135	62	287.3	0.215802	-2.21222	0.49286
DK64_RS10755	WP_002971117.1	ABC transporter permease	1022	806	468	1028	1517	613	765.3	1053	0.726781	-0.460408	0.683744
DK64_RS10750	WP_004688312.1	ABC transporter permease	7599	5738	5716	4683	5674	2344	6351	4234	1.5	0.584963	0.519935
DK64_RS10745	WP_004688311.1	glutathione S-transferase	115	109	229	218	112	146	151	158.7	0.951481	-0.0717536	1
DK64_RS10740	WP_004688310.1	NAD(P)-dependent oxidoreductase	807	650	993	1121	1783	528	816.7	1144	0.713899	-0.486209	0.701494
DK64_RS10735	WP_081445628.1	transporter	4899	3798	4625	5173	5118	2473	4441	4255	1.04371	0.0617254	0.982954
DK64_RS10730	WP_006072678.1	hypothetical protein	71	62	36	23	0	24	56.33	15.67	3.59477	1.8459	0.322426
DK64_RS10725	WP_004688307.1	valine--tRNA ligase	29	64	76	290	106	34	56.33	143.3	0.393091	-1.34706	0.666004
DK64_RS16290	WP_002964070.1	hypothetical protein	3	3	0	2	0	5	2	2.333	0.857265	-0.222186	0.985349
DK64_RS10720	WP_002964069.1	DUF2497 domain-containing protein	0	0	5	0	0	0	1.667	0	#N/A	#N/A	0.666004
DK64_RS10715	WP_004688306.1	multidrug efflux RND transporter outer membrane subunit BepC	1934	4845	1464	3216	2665	1315	2748	2399	1.14548	0.195949	0.944254
DK64_RS10710	WP_002964067.1	protein-L-isoaspartate O-methyltransferase	6264	4860	5025	3665	3389	1304	5383	2786	1.93216	0.950215	0.340598
DK64_RS16295	WP_004688305.1	hypothetical protein	132	123	100	70	189	51	118.3	103.3	1.14521	0.19561	0.924815
DK64_RS10705	WP_002964065.1	copper chaperone	0	0	0	1	0	0	0	0.3333	0	#N/A	0.666004
DK64_RS10700	WP_004683722.1	hypothetical protein	1724	1127	1052	1393	1234	647	1301	1091	1.19248	0.25397	0.781292
DK64_RS10695	WP_002964063.1	Fe-S cluster assembly scaffold SufA	74	17	100	9	41	5	63.67	18.33	3.47354	1.79641	0.548314
DK64_RS10690	WP_004688304.1	DEAD/DEAH box helicase	4096	3307	3466	1943	1466	801	3623	1403	2.58232	1.36867	0.143487
DK64_RS10685	WP_004688303.1	NAD kinase	0	2	0	0	0	0	0.6667	0	#N/A	#N/A	0.666004
-		tRNA-Thr	1	2	20	0	0	0	7.667	0	#N/A	#N/A	0.642521
DK64_RS10675	WP_002964060.1	glycosyltransferase family 2 protein	7417	5192	5606	6979	7434	2706	6072	5706	1.06414	0.089692	0.97179
DK64_RS10670	WP_004688302.1	SUF system Fe-S cluster assembly protein	0	0	1	0	0	0	0.3333	0	#N/A	#N/A	0.666004
DK64_RS10665	WP_004688301.1	cysteine desulfurase	12	10	2	0	0	0	8	0	#N/A	#N/A	0.402556
DK64_RS10660	WP_004688300.1	Fe-S cluster assembly protein SufD	2	2	50	3	16	1	18	6.667	2.69987	1.43289	0.779043
DK64_RS10655	WP_004688299.1	Fe-S cluster assembly ATPase SufC	4	4	4	9	0	0	4	3	1.33333	0.415037	0.926714
DK64_RS10650	WP_002966795.1	Fe-S cluster assembly protein SufB	11	24	45	5	6	0	26.67	3.667	7.27298	2.86255	0.458178
DK64_RS10645	WP_004688298.1	cysteine desulfurase	17	119	27	49	33	21	54.33	34.33	1.58258	0.662279	0.811235
DK64_RS10640	WP_002964053.1	alpha/beta fold hydrolase	0	0	1	0	0	0	0.3333	0	#N/A	#N/A	0.666004
DK64_RS10635	WP_004688297.1	multidrug transporter	254	242	277	250	487	259	257.7	332	0.776205	-0.365491	0.681869
DK64_RS10630	WP_004688296.1	anhydro-N-acetylmuramic acid kinase	195	184	237	114	202	87	205.3	134.3	1.52867	0.612274	0.515052
DK64_RS10625	WP_004688295.1	tyrosine--tRNA ligase	2	6	0	0	0	0	2.667	0	#N/A	#N/A	0.588081
DK64_RS10620	WP_004688294.1	RNA-binding protein	6285	5113	5872	6802	9553	4027	5757	6794	0.847365	-0.238944	0.795658
DK64_RS10615	WP_002964048.1	thioredoxin-dependent thiol peroxidase	3923	16255	1811	7907	5049	2453	7330	5136	1.42718	0.513168	0.869711
DK64_RS10610	WP_004688293.1	DUF455 family protein	0	4	28	0	1	0	10.67	0.3333	32.0132	5.0006	0.661828
DK64_RS10605	WP_025198760.1	hypothetical protein	0	0	0	0	0	0			#N/A	#N/A
DK64_RS10600	WP_006079536.1	IS5 family transposase	0	0	1	0	0	0	0.3333	0	#N/A	#N/A	0.666004
DK64_RS10595	WP_002965542.1	IS5 family transposase	2	3	1	0	0	5	2	1.667	1.19976	0.262746	0.985349
DK64_RS10590	WP_075589488.1	peptide chain release factor 2	6	2	3	1	0	0	3.667	0.3333	11.0021	3.45971	0.392914
DK64_RS16300	WP_002967613.1	hypothetical protein	1498	1155	945	1463	1051	503	1199	1006	1.19185	0.253201	0.810418
DK64_RS0114940	WP_002964042.1	hypothetical protein	0	1	1	1	0	0	0.6667	0.3333	2.0003	1.00022	0.766753
DK64_RS10585	WP_004688289.1	ribonuclease E/G	534	424	411	297	235	128	456.3	220	2.07409	1.05248	0.254588
DK64_RS10580	WP_004688288.1	aminotransferase class I/II-fold pyridoxal phosphate-dependent enzyme	280	189	191	319	232	216	220	255.7	0.860383	-0.216949	0.724543
DK64_RS10575	WP_004691893.1	M48 family peptidase	421	312	404	728	962	434	379	708	0.535311	-0.901552	0.480783
DK64_RS10570	WP_004688286.1	DsbA family protein	566	465	201	929	945	497	410.7	790.3	0.519676	-0.944315	0.483919
DK64_RS10565	WP_002964037.1	3-dehydroquinate dehydratase	2	3	22	4	1	1	9	2	4.5	2.16993	0.666004
DK64_RS10560	WP_002964036.1	acetyl-CoA carboxylase biotin carboxyl carrier protein	0	3	3	0	0	0	2	0	#N/A	#N/A	0.49077
DK64_RS10555	WP_005969165.1	leucyl/phenylalanyl-tRNA--protein transferase	8	12	36	0	3	2	18.67	1.667	11.1998	3.4854	0.497872
DK64_RS10550	WP_002967608.1	DUF2155 domain-containing protein	2096	1330	1531	468	419	173	1652	353.3	4.67591	2.22525	0.150691
DK64_RS10545	WP_032451165.1	NADH:ubiquinone oxidoreductase subunit NDUFA12	0	2	3	8	0	0	1.667	2.667	0.625047	-0.677964	0.915969
DK64_RS10540	WP_004688284.1	GNAT family N-acetyltransferase	702	630	576	571	807	356	636	578	1.10035	0.137957	0.883579
DK64_RS10535	WP_004688283.1	Asp-tRNA(Asn)/Glu-tRNA(Gln) amidotransferase GatCAB subunit B	141	563	94	204	91	80	266	125	2.128	1.0895	0.690749
DK64_RS10530	WP_004688282.1	trigger factor	3384	3075	4173	1303	1853	717	3544	1291	2.74516	1.45689	0.174577
-		tRNA-Leu	0	2	3	0	0	0	1.667	0	#N/A	#N/A	0.508701
DK64_RS10520	WP_004688281.1	hypothetical protein	851	807	772	877	1007	432	810	772	1.04922	0.0693211	0.973841
DK64_RS10515	WP_004688280.1	DUF2157 domain-containing protein	6081	5084	4855	7561	9363	4208	5340	7044	0.758092	-0.399555	0.666004
DK64_RS10510	WP_002964026.1	DUF1127 domain-containing protein	87	81	60	122	223	56	76	133.7	0.568437	-0.814928	0.665009
DK64_RS0114950	WP_019443900.1	hypothetical protein	176	118	212	310	280	53	168.7	214.3	0.787214	-0.345172	0.833644
DK64_RS10505	WP_002967605.1	FADH(2)-oxidizing methylenetetrahydrofolate--tRNA-(uracil(54)-C(5))-methyltransferase TrmFO	1980	1513	1636	1187	1696	470	1710	1118	1.52952	0.613076	0.580056
DK64_RS10495	WP_002964023.1	membrane protein	12	21	28	1	14	12	20.33	9	2.25889	1.17561	0.515052
DK64_RS10490	WP_002964021.1	immunogenic membrane protein YajC	1264	711	1059	715	711	295	1011	573.7	1.76225	0.817415	0.489574
DK64_RS10485	WP_004688278.1	ATP-binding protein	4534	3610	4109	4969	6100	2576	4084	4548	0.897977	-0.155249	0.882079
DK64_RS10480	WP_004688277.1	LysM peptidoglycan-binding domain-containing protein	5	1	0	0	0	5	2	1.667	1.19976	0.262746	1
DK64_RS10475	WP_002965542.1	IS5 family transposase	0	0	0	0	0	0			#N/A	#N/A
DK64_RS10470	WP_004683704.1	protein-L-isoaspartate(D-aspartate) O-methyltransferase	2136	1759	2281	1988	1850	894	2059	1577	1.30564	0.384761	0.640525
DK64_RS10465	WP_004688276.1	5\'-nucleotidase SurE	5621	2682	4520	4292	3131	1616	4274	3013	1.41852	0.504386	0.666004
DK64_RS10460	WP_002964015.1	serine--tRNA ligase	12	16	13	4	13	5	13.67	7.333	1.86418	0.898538	0.489574
DK64_RS10455	WP_002964014.1	twin-arginine translocase subunit TatC	7	5	1	1	0	0	4.333	0.3333	13.0003	3.70047	0.464178
DK64_RS10450	WP_025198756.1	twin-arginine translocase subunit TatB	252	222	294	250	277	124	256	217	1.17972	0.238449	0.749081
DK64_RS10445	WP_002964012.1	twin-arginine translocase TatA/TatE family subunit	3330	2938	2687	3291	3898	1734	2985	2974	1.0037	0.00532628	1
DK64_RS10440	WP_004688274.1	SMC-Scp complex subunit ScpB	10763	6236	7455	6900	6364	2819	8151	5361	1.52043	0.604475	0.591269
DK64_RS10435	WP_002968731.1	segregation/condensation protein A	181	193	85	54	145	101	153	100	1.53	0.613532	0.646063
DK64_RS10430	WP_004683697.1	beta-N-acetylhexosaminidase	2660	1948	2510	2466	3870	1529	2373	2622	0.905034	-0.143956	0.919402
DK64_RS10425	WP_004688273.1	SPOR domain-containing protein	209	675	306	406	356	84	396.7	282	1.40674	0.492353	0.78556
DK64_RS10415	WP_004683694.1	deoxyguanosinetriphosphate triphosphohydrolase	375	388	247	700	970	488	336.7	719.3	0.468094	-1.09513	0.403713
DK64_RS10410	WP_002964005.1	iron-sulfur cluster insertion protein ErpA	896	607	600	262	330	191	701	261	2.68582	1.42536	0.213625
DK64_RS10405	WP_004688271.1	tellurite resistance TerB family protein	28039	21636	18641	12818	19693	7581	22772	13364	1.70398	0.768909	0.480507
DK64_RS10400	WP_004683693.1	exodeoxyribonuclease III	160	94	92	323	431	140	115.3	298	0.386913	-1.36992	0.483919
DK64_RS10395	WP_032450487.1	sel1 repeat family protein	0	0	0	0	1	0	0	0.3333	0	#N/A	0.666004
DK64_RS10390	WP_029659136.1	thermonuclease family protein	139	84	97	292	228	136	106.7	218.7	0.487883	-1.03539	0.449538
DK64_RS0114960	WP_002963995.1	DUF1289 domain-containing protein	12	20	40	34	92	11	24	45.67	0.525509	-0.928212	0.708658
DK64_RS10385	WP_002963996.1	adenosylcobinamide-GDP ribazoletransferase	0	3	0	2	1	3	1	2	0.5	-1	0.701494
DK64_RS10380	WP_004688267.1	nicotinate-nucleotide--dimethylbenzimidazole phosphoribosyltransferase	865	2755	335	1450	787	433	1318	890	1.4809	0.566473	0.830135
DK64_RS10375	WP_002963998.1	Lrp/AsnC family transcriptional regulator	8	5	2	3	4	0	5	2.333	2.14316	1.09974	0.642521
DK64_RS10370	WP_002963999.1	uracil-DNA glycosylase family protein	1	3	14	0	12	0	6	4	1.5	0.584963	0.917565
DK64_RS10365	WP_004688266.1	TIGR02281 family clan AA aspartic protease	0	0	7	0	3	0	2.333	1	2.333	1.22219	0.83643
DK64_RS10360	WP_002963993.1	tRNA dihydrouridine(20/20a) synthase DusA	757	965	281	859	550	281	667.7	563.3	1.18534	0.245297	0.896162
DK64_RS10355	WP_002971474.1	amino acid ABC transporter substrate-binding protein	3905	2741	2929	3998	4246	1496	3192	3247	0.983061	-0.0246467	1
DK64_RS10350	WP_002963991.1	HAD family hydrolase	6	3	6	9	1	0	5	3.333	1.50015	0.585107	0.828369
DK64_RS10340	WP_004688264.1	DUF1045 domain-containing protein	213	178	153	894	505	304	181.3	567.7	0.319359	-1.64675	0.464178
DK64_RS10335	WP_002963988.1	sugar kinase	757	522	972	145	193	72	750.3	136.7	5.48866	2.45645	0.187021
DK64_RS10330	WP_002963987.1	galactose mutarotase	19148	16861	13336	9334	14431	6182	16448	9982	1.64777	0.720511	0.46598
DK64_RS16320	WP_014315779.1	hypothetical protein	827	712	653	1400	1028	614	730.7	1014	0.720611	-0.472707	0.649635
DK64_RS10325	WP_002963986.1	hypothetical protein	1106	824	444	1194	1430	510	791.3	1045	0.757225	-0.401206	0.749685
DK64_RS10320	WP_002963985.1	acyl carrier protein	0	0	12	0	1	0	4	0.3333	12.0012	3.58511	0.690749
DK64_RS10315	WP_004688263.1	beta-ketoacyl-ACP synthase	1	3	0	0	0	0	1.333	0	#N/A	#N/A	0.588081
DK64_RS10310	WP_004688262.1	beta-ketoacyl-ACP synthase	0	1	0	0	0	0	0.3333	0	#N/A	#N/A	0.666004
DK64_RS10305	WP_002963982.1	NADPH:quinone oxidoreductase	6	4	13	0	0	1	7.667	0.3333	23.0033	4.52377	0.392914
DK64_RS10300	WP_004688261.1	lipid A biosynthesis lauroyl acyltransferase	15	8	52	6	0	4	25	3.333	7.50075	2.90703	0.574332
DK64_RS10295	WP_004688260.1	ribulose-phosphate 3-epimerase	0	1	7	0	0	0	2.667	0	#N/A	#N/A	0.648317
DK64_RS10290	WP_004688259.1	adenylosuccinate lyase	1	3	13	1	0	3	5.667	1.333	4.25131	2.08791	0.666004
DK64_RS10285	WP_004688258.1	VOC family protein	13	1	13	15	0	2	9	5.667	1.58814	0.66734	0.830135
DK64_RS10280	WP_004688257.1	serine hydrolase family protein	3611	1783	2476	2052	1235	817	2623	1368	1.9174	0.93915	0.497528
DK64_RS10275	WP_004685577.1	2,4-dihydroxyhept-2-ene-1,7-dioic acid aldolase	7222	4456	5224	3777	4064	1934	5634	3258	1.72928	0.790173	0.464178
DK64_RS10270	WP_004688255.1	DUF1476 domain-containing protein	3756	3034	3020	1066	1230	790	3270	1029	3.17784	1.66805	0.0663463
DK64_RS16325	WP_008933978.1	hypothetical protein	210	105	388	156	285	102	234.3	181	1.29448	0.372367	0.830135
DK64_RS10265	WP_004688254.1	phosphoribosylaminoimidazolesuccinocarboxamide synthase	17	43	10	36	9	5	23.33	16.67	1.39952	0.484932	0.860695
DK64_RS10260	WP_004688253.1	phosphoribosylformylglycinamidine synthase subunit PurS	0	0	0	2	4	4	0	3.333	0	#N/A	0.168223
DK64_RS10255	WP_004688252.1	phosphoribosylformylglycinamidine synthase subunit PurQ	2	7	6	2	1	0	5	1	5	2.32193	0.424187
DK64_RS10250	WP_004688251.1	glutathione S-transferase family protein	20	15	58	68	82	25	31	58.33	0.531459	-0.91197	0.642521
DK64_RS10245	WP_004688250.1	hypothetical protein	2	0	2	0	0	0	1.333	0	#N/A	#N/A	0.49077
DK64_RS10240	WP_004688249.1	phosphoribosylformylglycinamidine synthase subunit PurL	6	15	11	15	7	4	10.67	8.667	1.23111	0.299956	0.860528
DK64_RS10235	WP_002963968.1	BolA family transcriptional regulator	5611	3871	3595	5505	7107	2911	4359	5174	0.842482	-0.247283	0.813629
DK64_RS10230	WP_004683648.1	Grx4 family monothiol glutaredoxin	674	611	690	95	82	46	658.3	74.33	8.85645	3.14673	0.0160987
DK64_RS16330	WP_002963965.1	hypothetical protein	0	4	3	0	0	19	2.333	6.333	0.368388	-1.4407	0.800796
DK64_RS10225	WP_002967584.1	inositol monophosphatase	1106	1006	978	1222	1626	482	1030	1110	0.927928	-0.107915	0.965307
DK64_RS10215	WP_004688246.1	30S ribosomal protein S4	61	109	170	512	273	47	113.3	277.3	0.408583	-1.2913	0.658484
DK64_RS0114970	WP_081445633.1	extensin	969	624	739	1243	823	473	777.3	846.3	0.918469	-0.122698	0.945535
DK64_RS10210	WP_002963960.1	hypothetical protein	584	499	713	412	659	269	598.7	446.7	1.34027	0.422527	0.665009
DK64_RS10205	WP_002963959.1	DUF3008 family protein	82	66	138	114	185	57	95.33	118.7	0.803117	-0.316318	0.829555
DK64_RS10200	WP_004683637.1	DNA polymerase III subunit alpha	160	864	282	822	320	33	435.3	391.7	1.11131	0.152261	1
DK64_RS10195	WP_004688244.1	lipoprotein-releasing system ATP-binding protein LolD	0	11	4	1	5	0	5	2	2.5	1.32193	0.710626
DK64_RS10190	WP_004688243.1	lipoprotein-releasing ABC transporter permease subunit	13	2	21	2	3	0	12	1.667	7.19856	2.84771	0.515052
DK64_RS10185	WP_004688242.1	proline--tRNA ligase	6	16	15	1	10	4	12.33	5	2.466	1.30217	0.531999
DK64_RS10180	WP_004683629.1	DUF1467 family protein	855	689	460	1139	1202	525	668	955.3	0.699257	-0.516106	0.663232
DK64_RS10175	WP_002963953.1	methylmalonyl-CoA epimerase	15	2	0	27	10	5	5.667	14	0.404786	-1.30477	0.666004
DK64_RS10170	WP_004688241.1	MBL fold metallo-hydrolase	2612	2150	2120	1347	1652	589	2294	1196	1.91806	0.939648	0.322426
DK64_RS10165	WP_004688239.1	NADH-quinone oxidoreductase subunit NuoN	13	33	4	16	5	3	16.67	8	2.08375	1.05918	0.690749
DK64_RS10160	WP_004683622.1	NADH-quinone oxidoreductase subunit M	5	15	64	16	1	0	28	5.667	4.94089	2.30477	0.661842
DK64_RS10155	WP_004688238.1	NADH-quinone oxidoreductase subunit L	1427	4829	1991	1712	1017	179	2749	969.3	2.83607	1.50389	0.578291
DK64_RS10150	WP_004688237.1	NADH-quinone oxidoreductase subunit NuoK	0	0	1	0	0	0	0.3333	0	#N/A	#N/A	0.666004
DK64_RS10145	WP_002963946.1	NADH-quinone oxidoreductase subunit J	7	21	8	1	3	1	12	1.667	7.19856	2.84771	0.461719
DK64_RS10140	WP_002963945.1	NADH-quinone oxidoreductase subunit I	0	7	7	0	0	0	4.667	0	#N/A	#N/A	0.49077
DK64_RS10135	WP_032451166.1	NADH-quinone oxidoreductase subunit NuoH	3	7	7	0	0	0	5.667	0	#N/A	#N/A	0.209121
DK64_RS10130	WP_002966771.1	NADH-quinone oxidoreductase subunit G	4	8	19	1	0	5	10.33	2	5.165	2.36877	0.535039
DK64_RS10125	WP_004688235.1	NADH-quinone oxidoreductase subunit NuoF	4	3	10	0	0	0	5.667	0	#N/A	#N/A	0.404374
DK64_RS10120	WP_002963941.1	NADH-quinone oxidoreductase subunit NuoE	1	8	10	8	21	0	6.333	9.667	0.655115	-0.610179	0.851308
DK64_RS10115	WP_004688234.1	NADH-quinone oxidoreductase subunit D	3	0	0	0	0	0	1	0	#N/A	#N/A	0.666004
DK64_RS10110	WP_002967574.1	NADH-quinone oxidoreductase subunit C	1	4	0	0	0	0	1.667	0	#N/A	#N/A	0.617547
DK64_RS10105	WP_002967573.1	NADH-quinone oxidoreductase subunit B	1	0	1	0	1	0	0.6667	0.3333	2.0003	1.00022	0.766753
DK64_RS10100	WP_002963937.1	NADH-quinone oxidoreductase subunit A	0	1	18	0	0	0	6.333	0	#N/A	#N/A	0.666004
DK64_RS10095	WP_002963936.1	hypothetical protein	586	534	1174	507	984	256	764.7	582.3	1.31324	0.393131	0.804484
-		tRNA-Asp	0	0	0	0	0	0			#N/A	#N/A
DK64_RS16340	WP_002963935.1	hypothetical protein	284	263	447	153	313	140	331.3	202	1.6401	0.713783	0.567242
-		tRNA-Val	7	12	118	14	1	0	45.67	5	9.134	3.19125	0.666004
DK64_RS10080	WP_004688233.1	hypothetical protein	1239	1240	1573	1158	2768	625	1351	1517	0.890574	-0.167193	0.957327
DK64_RS0114980	WP_002963933.1	hypothetical protein	2886	3170	3258	1329	1647	556	3105	1177	2.63806	1.39948	0.133785
DK64_RS10075	WP_002963932.1	hypothetical protein	888	713	531	461	668	231	710.7	453.3	1.56784	0.648775	0.572889
DK64_RS0114985	WP_006012195.1	hypothetical protein, partial	639	566	486	909	739	398	563.7	682	0.82654	-0.274844	0.749081
DK64_RS10070	WP_032451167.1	hypothetical protein	24	28	58	84	19	7	36.67	36.67	1	0	1
DK64_RS10060	WP_002963928.1	O-acetylhomoserine aminocarboxypropyltransferase	8121	6453	5821	4274	5677	2170	6798	4040	1.68267	0.750755	0.464178
DK64_RS10055	WP_002963927.1	PaaI family thioesterase	9	2	2	27	34	10	4.333	23.67	0.183059	-2.44962	0.404707
DK64_RS0114990	WP_016769522.1	hypothetical protein	0	5	0	0	0	0	1.667	0	#N/A	#N/A	0.666004
DK64_RS10050	WP_004688231.1	50S ribosomal protein L13	0	1	0	0	0	0	0.3333	0	#N/A	#N/A	0.666004
DK64_RS10045	WP_002963925.1	30S ribosomal protein S9	0	0	1	0	0	0	0.3333	0	#N/A	#N/A	0.666004
DK64_RS10040	WP_004688230.1	agmatinase	2120	1838	2360	1666	2530	1140	2106	1779	1.18381	0.243439	0.749081
DK64_RS10035	WP_002963923.1	N-acetyl-gamma-glutamyl-phosphate reductase	14	35	6	10	6	4	18.33	6.667	2.74936	1.4591	0.628728
DK64_RS10030	WP_025198753.1	heme A synthase	9223	7718	8153	6076	6906	2615	8365	5199	1.60896	0.686131	0.458178
DK64_RS16345	WP_014299864.1	hypothetical protein	38	28	96	49	33	62	54	48	1.125	0.169925	0.952688
DK64_RS10025	WP_004688228.1	DUF2842 domain-containing protein	7684	5031	6763	4944	3459	1823	6493	3409	1.90466	0.929537	0.404374
DK64_RS10020	WP_002971479.1	tyrosine-protein kinase family protein	256	168	233	233	178	182	219	197.7	1.10774	0.147618	0.782549
DK64_RS10015	WP_002963919.1	polysaccharide export protein	1139	771	1072	909	1032	447	994	796	1.24874	0.320477	0.683744
DK64_RS10010	WP_005969311.1	hypothetical protein	85	148	69	85	134	79	100.7	99.33	1.01379	0.0197623	1
-		tRNA-Pro	219	132	71	20	56	2	140.7	26	5.41154	2.43604	0.417234
DK64_RS09990	WP_002967564.1	quaternary ammonium compound efflux SMR transporter SugE	4555	3008	3873	7425	7158	3120	3812	5901	0.645992	-0.630411	0.60951
DK64_RS09985	WP_002969420.1	MerR family transcriptional regulator	1	1	4	4	0	1	2	1.667	1.19976	0.262746	0.975527
DK64_RS09980	WP_004688224.1	integration host factor subunit alpha	0	0	22	0	0	0	7.333	0	#N/A	#N/A	0.666004
DK64_RS09975	WP_002963913.1	3-oxoacyl-ACP synthase III	0	4	0	0	0	0	1.333	0	#N/A	#N/A	0.666004
DK64_RS09970	WP_002963912.1	phosphate acyltransferase	93	829	180	227	169	110	367.3	168.7	2.17724	1.1225	0.709393
DK64_RS09965	WP_002963911.1	DUF177 domain-containing protein	14	11	75	120	128	58	33.33	102	0.326765	-1.61368	0.46318
DK64_RS09960	WP_005973991.1	IS5/IS1182 family transposase	0	0	0	0	0	0			#N/A	#N/A
DK64_RS09955	WP_002965542.1	IS5 family transposase	0	0	0	0	0	0			#N/A	#N/A
DK64_RS09950	WP_002963910.1	ubiquinol-cytochrome c chaperone	29532	22259	30681	22760	23430	9135	27491	18442	1.49067	0.575964	0.543863
DK64_RS09945	WP_006012168.1	outer membrane protein assembly factor BamE	38	31	39	1	10	0	36	3.667	9.81729	3.29532	0.0688279
DK64_RS09940	WP_004688222.1	sodium-translocating pyrophosphatase	22875	16772	70144	208270	106058	14105	36597	109478	0.334286	-1.58084	0.642521
DK64_RS09935	WP_004688221.1	N utilization substance protein B	0	2	9	0	1	0	3.667	0.3333	11.0021	3.45971	0.651521
DK64_RS09930	WP_004691907.1	6,7-dimethyl-8-ribityllumazine synthase	1147	939	838	1292	2096	472	974.7	1287	0.757343	-0.400982	0.789189
DK64_RS09925	WP_004691908.1	riboflavin synthase	0	0	3	0	0	1	1	0.3333	3.0003	1.58511	0.795658
DK64_RS09920	WP_004688219.1	bifunctional diaminohydroxyphosphoribosylaminopyrimidine deaminase/5-amino-6-(5-phosphoribosylamino)uracil reductase RibD	4	1	2	0	0	0	2.333	0	#N/A	#N/A	0.397969
DK64_RS09915	WP_002966765.1	transcriptional regulator NrdR	2808	2165	2273	2677	4594	1477	2415	2916	0.828189	-0.271968	0.830407
DK64_RS09910	WP_004686493.1	serine hydroxymethyltransferase	5	0	4	0	0	3	3	1	3	1.58496	0.666004
DK64_RS09905	WP_004689606.1	murein L,D-transpeptidase	25161	20075	17795	16681	20441	8206	21010	15109	1.39056	0.475668	0.617547
DK64_RS09900	WP_004688217.1	MarR family transcriptional regulator	237	270	278	458	706	375	261.7	513	0.510136	-0.971045	0.417234
DK64_RS09895	WP_002963898.1	hypothetical protein	796	825	1164	959	1075	465	928.3	833	1.11441	0.156275	0.882079
DK64_RS09890	WP_004683558.1	enoyl-CoA hydratase/isomerase family protein	2573	1764	1377	2606	2790	1431	1905	2276	0.836995	-0.25671	0.782702
DK64_RS09885	WP_002963896.1	porphobilinogen synthase	48	33	2	9	52	5	27.67	22	1.25773	0.330819	0.945535
DK64_RS09880	WP_002963895.1	RDD family protein	16925	14331	14633	10269	13968	5890	15296	10042	1.5232	0.607108	0.477652
DK64_RS09875	WP_004688216.1	arginyltransferase	1429	985	1319	837	1181	485	1244	834.3	1.49107	0.576348	0.543863
DK64_RS09870	WP_004688215.1	DNA topoisomerase IV subunit A	81	215	40	191	108	43	112	114	0.982456	-0.0255351	1
DK64_RS16355	WP_002963892.1	hypothetical protein	291	273	258	272	498	183	274	317.7	0.862449	-0.213489	0.867947
DK64_RS09865	WP_004688214.1	hypothetical protein	14897	11904	12168	7947	10338	4069	12990	7451	1.74339	0.801895	0.391212
DK64_RS09860	WP_004683546.1	aspartate--tRNA(Asp/Asn) ligase	1	3	0	0	0	0	1.333	0	#N/A	#N/A	0.588081
DK64_RS09855	WP_002966760.1	ribonuclease D	3	0	5	5	9	0	2.667	4.667	0.571459	-0.807278	0.782773
DK64_RS09850	WP_004683541.1	exopolyphosphatase	553	350	372	251	130	66	425	149	2.85235	1.51215	0.303617
DK64_RS09845	WP_002963887.1	RNA degradosome polyphosphate kinase	3207	2660	2444	3051	3057	1113	2770	2407	1.15081	0.20265	0.834215
DK64_RS09840	WP_002966759.1	zinc-finger domain-containing protein	163	102	390	72	50	29	218.3	50.33	4.33737	2.11682	0.508701
DK64_RS09835	WP_025198751.1	FAD-binding protein	7	8	21	0	0	2	12	0.6667	17.9991	4.16985	0.422167
DK64_RS09830	WP_002963884.1	amino acid ABC transporter ATP-binding protein	3504	2844	2540	3195	4327	1590	2963	3037	0.975634	-0.0355883	1
DK64_RS09825	WP_004688212.1	amino acid ABC transporter permease	477	348	311	251	248	132	378.7	210.3	1.80076	0.848607	0.397969
DK64_RS09820	WP_004688211.1	amino acid ABC transporter permease	2022	1988	1910	1678	2367	775	1973	1607	1.22775	0.296021	0.733322
DK64_RS16360	WP_002969082.1	hypothetical protein	9432	7051	7362	7597	9319	4037	7948	6984	1.13803	0.186538	0.826319
DK64_RS09815	WP_004688210.1	amino acid ABC transporter substrate-binding protein	9875	7681	8373	8698	9162	4235	8643	7365	1.17352	0.230847	0.749687
DK64_RS16365	WP_019298739.1	hypothetical protein	39	39	0	219	195	55	26	156.3	0.166347	-2.58773	0.424187
DK64_RS09805	WP_004688208.1	cystathionine beta-lyase	911	738	686	717	1010	501	778.3	742.7	1.04793	0.0675468	0.972567
DK64_RS09800	WP_002971487.1	hypothetical protein	287	252	283	290	257	208	274	251.7	1.0886	0.122471	0.708658
DK64_RS09795	WP_002963878.1	hypothetical protein	1864	1548	1464	1883	2768	907	1625	1853	0.876956	-0.189423	0.8895
DK64_RS09790	WP_004688207.1	SH3 domain-containing protein	4426	3173	3831	2375	2531	1165	3810	2024	1.88241	0.912582	0.315701
DK64_RS09785	WP_032451168.1	toll/interleukin-1 receptor domain-containing protein	12877	10671	9544	14907	20084	7033	11031	14008	0.787479	-0.344687	0.747694
DK64_RS09780	WP_050396240.1	hypothetical protein	1048	7878	2691	1601	2350	734	3872	1562	2.47887	1.30968	0.666004
DK64_RS0114995	WP_002963873.1	hypothetical protein	654	288	644	557	806	193	528.7	518.7	1.01928	0.027549	1
DK64_RS09765	WP_004688201.1	ATPase AAA	852	846	1130	256	294	163	942.7	237.7	3.96592	1.98766	0.0897135
DK64_RS09760	WP_002966751.1	integrase	12218	10262	11494	5792	7488	2902	11325	5394	2.09956	1.07008	0.222474
DK64_RS0115005	WP_006012094.1	hypothetical protein	210	116	161	138	229	110	162.3	159	1.02075	0.0296362	1
DK64_RS16375	WP_019298738.1	transcriptional regulator	567	461	435	710	916	404	487.7	676.7	0.720703	-0.472522	0.647584
DK64_RS16380	WP_004688200.1	hypothetical protein	145	135	146	241	301	153	142	231.7	0.612861	-0.706367	0.483919
DK64_RS09755	WP_004688199.1	helix-turn-helix domain-containing protein	10826	9153	9620	9041	12221	4607	9866	8623	1.14415	0.194275	0.828369
DK64_RS09750	WP_004688198.1	GNAT family N-acetyltransferase	56438	42784	51031	40078	43455	17522	50084	33685	1.48683	0.572243	0.520677
DK64_RS09745	WP_002963865.1	adenylate kinase	1186	904	1282	1091	1249	430	1124	923.3	1.21737	0.283771	0.758766
DK64_RS09740	WP_002963864.1	exonuclease	2322	1711	1806	1466	2054	819	1946	1446	1.34578	0.428444	0.643529
DK64_RS09735	WP_002963863.1	hypothetical protein	2182	2145	2456	3754	3417	1681	2261	2951	0.766181	-0.384243	0.666004
-		tRNA-Arg	2	0	0	0	0	0	0.6667	0	#N/A	#N/A	0.666004
DK64_RS09725	WP_002963862.1	ETC complex I subunit region	21326	16585	18663	11788	11398	5320	18858	9502	1.98463	0.988874	0.256821
-		tRNA-Pro	2	0	0	0	0	0	0.6667	0	#N/A	#N/A	0.666004
DK64_RS09715	WP_004688197.1	L-lactate permease	4557	3189	3359	2594	2118	933	3702	1882	1.96706	0.976038	0.376277
DK64_RS09705	WP_002963858.1	SDR family oxidoreductase	392	437	579	432	638	389	469.3	486.3	0.965042	-0.0513361	0.990159
DK64_RS16385	WP_006075786.1	hypothetical protein	0	0	0	0	0	0			#N/A	#N/A
DK64_RS0115010	WP_002970999.1	hypothetical protein	133	106	208	26	77	69	149	57.33	2.59899	1.37795	0.392914
DK64_RS09700	WP_004688196.1	NAD-dependent epimerase/dehydratase family protein	350	198	313	75	37	25	287	45.67	6.28421	2.65173	0.168223
DK64_RS09695	WP_004688195.1	hypothetical protein	2	0	2	2	2	1	1.333	1.667	0.79964	-0.322577	0.874204
DK64_RS09690	WP_002967538.1	AI-2E family transporter	511	380	646	1033	881	434	512.3	782.7	0.654529	-0.611471	0.617547
DK64_RS16390	WP_002963854.1	hypothetical protein	7	5	25	23	10	0	12.33	11	1.12091	0.164669	1
DK64_RS09685	WP_002963853.1	phosphoribosylformylglycinamidine cyclo-ligase	4	0	2	0	1	0	2	0.3333	6.0006	2.58511	0.617547
DK64_RS09680	WP_002963852.1	phosphoribosylglycinamide formyltransferase	7	6	0	2	0	1	4.333	1	4.333	2.11537	0.593594
DK64_RS09675	WP_002963851.1	DUF992 domain-containing protein	2623	1368	1773	1317	986	557	1921	953.3	2.01511	1.01086	0.464095
DK64_RS16395	WP_078056935.1	hypothetical protein	1	0	0	11	0	0	0.3333	3.667	0.0908917	-3.45971	0.692132
DK64_RS09670	WP_004688192.1	EamA family transporter	400	291	474	318	512	198	388.3	342.7	1.13306	0.180226	0.882079
DK64_RS09665	WP_002966744.1	23S rRNA (adenine(2030)-N(6))-methyltransferase RlmJ	442	231	315	698	333	210	329.3	413.7	0.795987	-0.329182	0.834045
DK64_RS09660	WP_004688191.1	phage portal protein	12810	6706	8498	8076	6490	3226	9338	5931	1.57444	0.654838	0.593049
DK64_RS09655	WP_004688190.1	ribonuclease T(2)	729	499	664	1009	777	410	630.7	732	0.861612	-0.21489	0.83004
DK64_RS09650	WP_004688189.1	glutathione S-transferase	225	166	222	255	384	196	204.3	278.3	0.7341	-0.445952	0.642521
DK64_RS09645	WP_004688188.1	porin family protein	4	6	6	41	7	2	5.333	16.67	0.319916	-1.64423	0.688526
DK64_RS09640	WP_006012062.1	SDR family oxidoreductase	289	171	191	21	1	19	217	13.67	15.8742	3.98861	0.14065
DK64_RS09635	WP_004688186.1	excinuclease ABC subunit UvrC	453	443	407	508	777	307	434.3	530.7	0.818353	-0.289205	0.768035
DK64_RS09630	WP_002963840.1	CDP-diacylglycerol--glycerol-3-phosphate 3-phosphatidyltransferase	22	14	47	0	1	0	27.67	0.3333	83.0183	6.37536	0.3809
DK64_RS09625	WP_002963839.1	molybdopterin converting factor subunit 1	39	43	3	32	38	40	28.33	36.67	0.772566	-0.37227	0.793863
DK64_RS09620	WP_002963838.1	molybdopterin synthase catalytic subunit	647	547	444	166	636	211	546	337.7	1.61682	0.693159	0.634233
DK64_RS09615	WP_004688185.1	META domain-containing protein	4297	3319	3311	3663	4264	1722	3642	3216	1.13246	0.179464	0.845204
DK64_RS09610	WP_002963836.1	nucleoside-diphosphate kinase	61	32	144	22	20	8	79	16.67	4.73905	2.2446	0.515492
DK64_RS09605	WP_002963835.1	damage-inducible protein DinB	677	497	588	630	650	216	587.3	498.7	1.17766	0.235925	0.814616
DK64_RS09600	WP_004688184.1	ABC transporter ATP-binding protein	569	400	316	793	777	373	428.3	647.7	0.661263	-0.596704	0.617547
DK64_RS09595	WP_004688183.1	hypothetical protein	86	67	114	171	87	110	89	122.7	0.725346	-0.463258	0.661828
DK64_RS09590	WP_002963832.1	DNA polymerase III subunit chi	0	1	6	1	0	0	2.333	0.3333	6.9997	2.80729	0.666004
DK64_RS09585	WP_002963831.1	cytosol aminopeptidase	83	63	112	36	1	31	86	22.67	3.79356	1.92355	0.276735
DK64_RS16400	WP_002963830.1	hypothetical protein	9	0	46	0	0	2	18.33	0.6667	27.4936	4.78103	0.642521
DK64_RS09580	WP_004688182.1	LPS export ABC transporter permease LptF	13	112	118	65	45	2	81	37.33	2.16984	1.11759	0.666004
DK64_RS09575	WP_004688181.1	LPS export ABC transporter permease LptG	5	0	1	1	0	0	2	0.3333	6.0006	2.58511	0.666004
DK64_RS09570	WP_004688180.1	LPS-assembly protein LptD	130	1502	198	628	429	232	610	429.7	1.4196	0.505479	0.89828
DK64_RS09565	WP_002966738.1	peptidylprolyl isomerase	2	11	11	1	0	0	8	0.3333	24.0024	4.58511	0.411393
DK64_RS09560	WP_004688179.1	4-hydroxythreonine-4-phosphate dehydrogenase PdxA	2	5	0	8	0	0	2.333	2.667	0.874766	-0.193032	1
DK64_RS09555	WP_004688178.1	16S rRNA (adenine(1518)-N(6)/adenine(1519)-N(6))-dimethyltransferase RsmA	330	166	177	256	386	143	224.3	261.7	0.857088	-0.222484	0.88613
DK64_RS09550	WP_002963823.1	M23 family metallopeptidase	21860	16477	18495	9599	10514	4527	18944	8213	2.30659	1.20576	0.19707
DK64_RS09545	WP_004689580.1	EamA family transporter RarD	200	123	177	140	222	37	166.7	133	1.25338	0.325828	0.818976
DK64_RS09540	WP_004688176.1	citramalate synthase	2737	1823	2807	2249	2557	1311	2456	2039	1.20451	0.268449	0.708658
DK64_RS16405	WP_081890664.1	2-isopropylmalate synthase	254	196	201	182	248	73	217	167.7	1.29398	0.371812	0.690749
DK64_RS09535	WP_004688175.1	cysteine--tRNA ligase	6	2	5	1	0	0	4.333	0.3333	13.0003	3.70047	0.313207
DK64_RS16410	WP_002963819.1	hypothetical protein	2	2	51	2	2	1	18.33	1.667	10.9958	3.45888	0.666004
DK64_RS09530	WP_002963818.1	hypothetical protein	1885	1305	1742	1261	1638	745	1644	1215	1.35309	0.436254	0.621388
DK64_RS09525	WP_002967521.1	amino acid transporter	55	51	37	185	284	59	47.67	176	0.270852	-1.88442	0.497528
DK64_RS09520	WP_002963816.1	SOS response-associated peptidase	466	333	305	305	343	142	368	263.3	1.39765	0.482998	0.628728
DK64_RS09515	WP_002963815.1	NUDIX domain-containing protein	2484	2072	2055	3176	3117	1362	2204	2552	0.863636	-0.211504	0.822432
DK64_RS09510	WP_004691924.1	TIGR02301 family protein	2088	1899	1772	1758	3814	1105	1920	2226	0.862534	-0.213347	0.90635
DK64_RS09505	WP_002969434.1	hypothetical protein	449	335	400	785	715	394	394.7	631.3	0.625218	-0.677569	0.508701
DK64_RS09500	WP_002963812.1	hypothetical protein	866	872	997	901	1030	436	911.7	789	1.15551	0.208534	0.785192
DK64_RS09495	WP_004688173.1	dihydroorotase	21	13	19	4	39	49	17.67	30.67	0.576133	-0.795526	0.683744
DK64_RS09490	WP_002963810.1	folate-binding protein	288566	734249	158983	382249	336832	161539	393933	293540	1.34201	0.424393	0.830845
DK64_RS09485	WP_004688172.1	HD family hydrolase	183	149	130	505	314	216	154	345	0.446377	-1.16367	0.464439
DK64_RS09480	WP_002963808.1	hypothetical protein	6	6	9	0	0	0	7	0	#N/A	#N/A	0.0886168
DK64_RS09475	WP_002963807.1	DNA repair protein RecO	250	213	264	168	278	86	242.3	177.3	1.36661	0.450602	0.666004
DK64_RS09470	WP_004688171.1	GTPase Era	5	14	0	3	11	5	6.333	6.333	1	0	1
DK64_RS09465	WP_002963805.1	ribonuclease III	3	3	0	1	0	1	2	0.6667	2.99985	1.58489	0.642521
DK64_RS09455	WP_002963803.1	holo-ACP synthase	2	0	0	1	0	0	0.6667	0.3333	2.0003	1.00022	0.874204
DK64_RS09450	WP_002966733.1	DUF2062 domain-containing protein	7	13	14	14	26	4	11.33	14.67	0.772324	-0.372721	0.852179
DK64_RS09445	WP_025198749.1	AraC family transcriptional regulator	767	938	907	774	1176	573	870.7	841	1.03532	0.0500699	0.999269
DK64_RS09440	WP_004688168.1	MFS transporter	377	237	321	195	238	122	311.7	185	1.68486	0.752633	0.43611
DK64_RS0115020	WP_029659134.1	oxygen-independent coproporphyrinogen III oxidase	105	100	25	217	412	87	76.67	238.7	0.321198	-1.63846	0.553048
DK64_RS09435	WP_004688166.1	Crp/Fnr family transcriptional regulator	2370	2082	2212	2378	4294	1593	2221	2755	0.806171	-0.310843	0.785192
DK64_RS09430	WP_002963797.1	orotate phosphoribosyltransferase	18	106	115	74	28	2	79.67	34.67	2.29795	1.20035	0.653222
DK64_RS09425	WP_004688165.1	GTP pyrophosphokinase rsh	3208	2369	2899	61	146	71	2825.3	92.67	30.4878	4.93016	0.0242065
DK64_RS09420	WP_002963795.1	DNA-directed RNA polymerase subunit omega	2	0	0	11	0	0	0.6667	3.667	0.181811	-2.45949	0.728156
DK64_RS09415	WP_004688164.1	NYN domain-containing protein	43	42	81	93	219	110	55.33	140.7	0.393248	-1.34649	0.489435
DK64_RS09410	WP_004688163.1	uracil-DNA glycosylase	2436	2217	2419	1794	2612	1139	2357	1848	1.27543	0.350987	0.661842
DK64_RS09405	WP_004688162.1	SsrA-binding protein SmpB	1	0	0	0	0	0	0.3333	0	#N/A	#N/A	0.666004
DK64_RS09400	WP_004688161.1	4-hydroxy-tetrahydrodipicolinate synthase	3	6	27	2	0	0	12	0.6667	17.9991	4.16985	0.591861
DK64_RS09395	WP_002963789.1	lytic transglycosylase domain-containing protein	561	1105	668	654	1068	293	778	671.7	1.15826	0.211953	0.902304
DK64_RS0115025	WP_002971509.1	endonuclease	2	0	12	10	1	2	4.667	4.333	1.07708	0.107129	1
DK64_RS09390	WP_002963786.1	hypothetical protein	482	547	1458	1584	1385	610	829	1193	0.694887	-0.52515	0.711467
DK64_RS09385	WP_025198748.1	porin	6	1	0	0	0	0	2.333	0	#N/A	#N/A	0.642521
-		tRNA-Ser	4	0	0	0	0	0	1.333	0	#N/A	#N/A	0.666004
DK64_RS09375	WP_004688158.1	porin	684	567	821	880	1065	482	690.7	809	0.85377	-0.22808	0.795658
DK64_RS09370	WP_004688157.1	site-specific integrase	180	115	267	177	107	43	187.3	109	1.71835	0.781023	0.627738
DK64_RS09365	WP_004688156.1	pyridoxal phosphate-dependent aminotransferase	9944	8862	11278	6910	8434	3769	10028	6371	1.57401	0.654442	0.436588
DK64_RS09360	WP_004688155.1	DUF423 domain-containing protein	9	16	6	59	111	0	10.33	56.67	0.182283	-2.45574	0.606085
DK64_RS09355	WP_004683355.1	YitT family protein	10593	8156	8413	5581	6925	2764	9054	5090	1.77878	0.83089	0.3809
DK64_RS09350	WP_004683353.1	sel1 repeat family protein	2958	2848	2932	1048	2657	934	2913	1546	1.88422	0.913965	0.424187
DK64_RS09345	WP_004686532.1	hypothetical protein	0	0	0	0	0	0			#N/A	#N/A
DK64_RS09340	WP_004688153.1	DUF2147 domain-containing protein	97	59	103	164	166	42	86.33	124	0.69621	-0.522406	0.701494
DK64_RS09335	WP_004688152.1	thiol:disulfide oxidoreductase	240	250	411	209	288	75	300.3	190.7	1.57472	0.6551	0.630797
DK64_RS09320	WP_006011906.1	AMP nucleosidase	11351	8346	9906	7553	8090	3206	9868	6283	1.57059	0.651304	0.49077
DK64_RS09315	WP_004688149.1	AP endonuclease	1430	1091	937	2673	2598	1082	1153	2118	0.544381	-0.87731	0.527813
DK64_RS09310	WP_004688148.1	electron transfer flavoprotein-ubiquinone oxidoreductase	14	37	5	7	0	1	18.67	2.667	7.00037	2.80743	0.55752
DK64_RS09305	WP_004688147.1	uracil-DNA glycosylase	0	1	0	0	0	1	0.3333	0.3333	1	0	1
DK64_RS09295	WP_002963767.1	DMT family transporter	2154	1800	1488	1755	2146	765	1814	1555	1.16656	0.22226	0.822074
DK64_RS09285	WP_004688144.1	PAS domain S-box protein	17238	12133	12445	16386	18021	7465	13939	13957	0.99871	-0.00186181	1
DK64_RS09280	WP_002966727.1	hypothetical protein	71	30	76	23	3	4	59	10	5.9	2.56071	0.329454
DK64_RS09275	WP_004688143.1	bifunctional	366	246	226	1018	875	465	279.3	786	0.355344	-1.49271	0.345009
DK64_RS09270	WP_025198746.1	sensor histidine kinase	17	12	40	0	0	5	23	1.667	13.7972	3.78631	0.430565
DK64_RS09265	WP_002963761.1	DNA-binding response regulator	43	31	140	25	115	87	71.33	75.67	0.942646	-0.0852125	1
DK64_RS09260	WP_004688141.1	DegP-like serine endoprotease	34	21	73	110	56	35	42.67	67	0.636866	-0.650939	0.69621
DK64_RS09255	WP_004688140.1	cytochrome c-type biogenesis protein CcmH	47	16	25	22	48	18	29.33	29.33	1	0	1
DK64_RS09250	WP_004688139.1	heme lyase CcmF/NrfE family subunit	1209	882	1077	661	985	348	1056	664.7	1.58869	0.667835	0.508701
DK64_RS09245	WP_004688138.1	cytochrome c biogenesis protein CcmE	111	78	197	35	76	9	128.7	40	3.2175	1.68594	0.466026
DK64_RS09240	WP_004691937.1	c-type cytochrome biogenesis protein CcmI	95	52	33	116	169	9	60	98	0.612245	-0.707819	0.749687
DK64_RS09235	WP_002971524.1	hypothetical protein	23	28	24	32	178	57	25	89	0.280899	-1.83188	0.61294
DK64_RS09230	WP_002969444.1	ATP-binding protein	2793	2069	2124	2448	2492	918	2329	1953	1.19252	0.254019	0.785192
DK64_RS09225	WP_004688136.1	DNA-binding response regulator	621	602	566	690	1020	655	596.3	788.3	0.756438	-0.402706	0.55764
DK64_RS09220	WP_002971526.1	hypothetical protein	2	3	2	7	0	2	2.333	3	0.777667	-0.362776	0.932575
DK64_RS09215	WP_002969445.1	hypothetical protein	82	68	25	36	118	10	58.33	54.67	1.06695	0.0934887	1
DK64_RS09210	WP_004688135.1	host specificity protein	8853	9538	6486	7276	8967	2849	8292	6364	1.30295	0.381786	0.68289
DK64_RS09205	WP_004688134.1	peptidase P60	394	297	335	423	183	167	342	257.7	1.32712	0.408304	0.67805
DK64_RS09200	WP_004688133.1	DUF2163 domain-containing protein	5	8	3	2	12	0	5.333	4.667	1.1427	0.192452	0.995669
DK64_RS09195	WP_004688132.1	TIGR02217 family protein	449	394	601	518	544	203	481.3	421.7	1.14133	0.190719	0.862289
DK64_RS09190	WP_025198744.1	phage tail tape measure protein	0	1	0	0	0	0	0.3333	0	#N/A	#N/A	0.666004
DK64_RS16415	WP_002963745.1	phage tail assembly chaperone	0	0	1	0	0	0	0.3333	0	#N/A	#N/A	0.666004
DK64_RS09185	WP_004688130.1	gene transfer agent family protein	0	0	0	0	0	0			#N/A	#N/A
DK64_RS09180	WP_002963743.1	phage major tail protein, TP901-1 family	635	594	512	603	556	273	580.3	477.3	1.2158	0.281903	0.68289
DK64_RS09175	WP_032450485.1	DUF3168 domain-containing protein	9259	7118	7589	9012	9324	4128	7989	7488	1.06691	0.0934345	0.945535
DK64_RS09170	WP_004688127.1	head-tail adaptor protein	5	6	5	2	9	8	5.333	6.333	0.842097	-0.247942	0.874204
DK64_RS09165	WP_002963740.1	hypothetical protein	36	7	15	129	26	40	19.33	65	0.297385	-1.7496	0.621559
DK64_RS09160	WP_004688126.1	phage major capsid protein	4848	3991	4526	2905	3400	946	4455	2417	1.84319	0.882208	0.404707
DK64_RS09155	WP_004688125.1	HK97 family phage prohead protease	7306	5511	6635	4842	4890	2258	6484	3997	1.62222	0.697967	0.424187
DK64_RS09145	WP_002963736.1	phage portal protein	4562	4119	4799	2474	4243	1630	4493	2782	1.61503	0.691557	0.474293
DK64_RS09140	WP_005969588.1	hypothetical protein	17	34	9	15	11	7	20	11	1.81818	0.862496	0.666004
DK64_RS09135	WP_004688123.1	hypothetical protein	5	8	13	22	14	5	8.667	13.67	0.634016	-0.657409	0.689294
DK64_RS09130	WP_025198743.1	penicillin-binding protein 1A	12041	10922	12158	7643	9533	4272	11707	7149	1.63757	0.711558	0.359684
DK64_RS09125	WP_002963732.1	DUF1214 domain-containing protein	56	38	0	113	161	26	31.33	100	0.3133	-1.67438	0.567488
DK64_RS09120	WP_002963731.1	hypothetical protein	1226	943	879	265	452	95	1016	270.7	3.75323	1.90813	0.168223
DK64_RS09115	WP_006160775.1	DUF2336 domain-containing protein	2887	2086	2613	3687	4072	1608	2529	3122	0.810058	-0.303904	0.752785
DK64_RS09110	WP_002971535.1	peptidoglycan-binding protein	1791	1371	1369	1350	2220	748	1510	1439	1.04934	0.069482	1
DK64_RS09105	WP_025198742.1	sensor histidine kinase	4663	3310	3252	3418	3433	1761	3742	2871	1.30338	0.382256	0.652332
DK64_RS09100	WP_004688118.1	hypothetical protein	862	755	1373	477	533	330	996.7	446.7	2.23125	1.15785	0.3809
DK64_RS09095	WP_002963725.1	cysteine desulfuration protein SufE	0	2	12	0	0	0	4.667	0	#N/A	#N/A	0.642521
DK64_RS09090	WP_002967494.1	amidase	76	69	86	106	174	18	77	99.33	0.775194	-0.367371	0.853876
DK64_RS09085	WP_025198741.1	hypothetical protein	390	216	268	664	777	343	291.3	594.7	0.489827	-1.02966	0.470171
DK64_RS09080	WP_004683273.1	hypothetical protein	539	370	369	250	321	149	426	240	1.775	0.827819	0.424187
DK64_RS09075	WP_002969861.1	hypothetical protein	13	12	0	31	122	21	8.333	58	0.143672	-2.79915	0.585812
DK64_RS09070	WP_004688116.1	transcriptional regulator	2	0	0	0	1	0	0.6667	0.3333	2.0003	1.00022	0.874204
DK64_RS09065	WP_004688115.1	S9 family peptidase	682	522	469	9780	9890	5027	557.7	8232	0.0677478	-3.88368	0.179878
DK64_RS09060	WP_004688114.1	hypothetical protein	5	1	18	0	0	6	8	2	4	2	0.666004
DK64_RS09055	WP_004688113.1	superoxide dismutase	7	1	0	0	11	0	2.667	3.667	0.727298	-0.459382	0.96609
DK64_RS09050	WP_004688112.1	haloacid dehalogenase type II	505	545	633	729	1018	502	561	749.7	0.748299	-0.418313	0.647584
DK64_RS09045	WP_002971536.1	hypothetical protein	134	126	170	352	646	241	143.3	413	0.346973	-1.5271	0.464178
DK64_RS0115045	WP_002963714.1	L,D-transpeptidase	8	4	46	9	0	1	19.33	3.333	5.79958	2.53595	0.665414
DK64_RS09040	WP_004688111.1	DUF853 domain-containing protein	6764	4552	5659	9070	9801	3993	5658	7621	0.742422	-0.429688	0.666004
DK64_RS09035	WP_002963712.1	hypothetical protein	182	166	254	95	257	105	200.7	152.3	1.31779	0.398125	0.723089
DK64_RS09030	WP_004688110.1	MFS transporter	193	143	179	280	310	276	171.7	288.7	0.594735	-0.749681	0.104654
DK64_RS09025	WP_002963710.1	FadR family transcriptional regulator	209	217	132	266	299	191	186	252	0.738095	-0.438121	0.574332
DK64_RS09020	WP_004688109.1	magnesium transporter CorA	5310	5104	4462	3028	4573	1805	4959	3135	1.58182	0.661584	0.470171
DK64_RS09015	WP_002963708.1	AbrB/MazE/SpoVT family DNA-binding domain-containing protein	1	0	0	0	0	0	0.3333	0	#N/A	#N/A	0.666004
DK64_RS09010	WP_004688108.1	type II toxin-antitoxin system death-on-curing family toxin	44363	42558	28801	5020	6650	2406	38574	4692	8.22123	3.03935	0.0934832
DK64_RS09005	WP_002967489.1	transcription elongation factor	6971	5220	4895	4848	6700	2510	5695	4686	1.21532	0.281339	0.75667
DK64_RS09000	WP_002963705.1	asparaginase	5211	3442	2891	3820	3637	1466	3848	2974	1.29388	0.371704	0.708658
DK64_RS16425	WP_002963703.1	hypothetical protein	1	1	29	0	0	0	10.33	0	#N/A	#N/A	0.666004
DK64_RS08995	WP_004688107.1	transcriptional regulator	38073	26411	23475	24067	24799	12119	29320	20328	1.44235	0.528417	0.593049
DK64_RS08990	WP_004688106.1	choline dehydrogenase	2150	1779	1818	1058	1102	501	1916	887	2.16009	1.11109	0.18709
DK64_RS08985	WP_002963701.1	betaine-aldehyde dehydrogenase	254	245	158	359	535	184	219	359.3	0.609519	-0.714258	0.628728
DK64_RS08980	WP_004688105.1	helix-turn-helix domain-containing protein	5629	4134	4054	5921	6424	2723	4606	5023	0.916982	-0.125035	0.927869
DK64_RS08975	WP_004688104.1	LacI family DNA-binding transcriptional regulator	17651	15224	17859	12379	15287	5917	16911	11194	1.51072	0.595236	0.494993
DK64_RS08970	WP_004688103.1	xylulokinase	694	461	587	1256	1683	716	580.7	1218	0.476765	-1.06865	0.464335
DK64_RS08965	WP_002966715.1	xylose isomerase	939	828	773	4086	4037	1673	846.7	3265	0.259326	-1.94716	0.33388
DK64_RS08955	WP_004688100.1	sugar phosphate isomerase/epimerase	864	628	741	1044	1069	461	744.3	858	0.867483	-0.205093	0.83004
DK64_RS08950	WP_025198740.1	ABC transporter substrate-binding protein	1863	1560	2596	2688	3204	1432	2006	2441	0.821794	-0.283151	0.766033
DK64_RS08945	WP_004688098.1	sugar ABC transporter ATP-binding protein	1251	1016	1232	745	1412	474	1166	877	1.32953	0.410919	0.666004
DK64_RS16430	WP_002969059.1	hypothetical protein	0	5	0	7	0	0	1.667	2.333	0.714531	-0.484932	0.967237
DK64_RS08940	WP_002969456.1	glycosyltransferase	60	28	32	1	26	48	40	25	1.6	0.678072	0.697363
DK64_RS08935	WP_004688097.1	AGE family epimerase/isomerase	15089	11590	12429	6695	9847	4745	13036	7096	1.83709	0.877423	0.306638
DK64_RS08930	WP_002963689.1	mannose-1-phosphate guanylyltransferase/mannose-6-phosphate isomerase	122708	99607	108641	58370	82948	30216	110319	57178	1.9294	0.948149	0.314579
DK64_RS08925	WP_025198738.1	phosphomannomutase	8623	6655	9198	7542	8693	3260	8159	6498	1.25562	0.328397	0.690749
DK64_RS16440	WP_002975117.1	transposase	3	10	8	19	0	9	7	9.333	0.750027	-0.414986	0.896162
DK64_RS16455	WP_077281774.1	hypothetical protein	25	25	183	56	52	15	77.67	41	1.89439	0.921734	0.780731
DK64_RS08900	WP_004688092.1	glycosyltransferase family 1 protein	9	12	3	0	0	3	8	1	8	3	0.424187
DK64_RS08890	WP_002974022.1	DDE transposase	7	4	2	0	0	0	4.333	0	#N/A	#N/A	0.340598
DK64_RS08875	WP_004688088.1	DegT/DnrJ/EryC1/StrS aminotransferase family protein	17	15	43	0	11	0	25	3.667	6.81756	2.76926	0.466026
DK64_RS08870	WP_004683211.1	ABC transporter permease	15	8	31	0	0	0	18	0	#N/A	#N/A	0.397969
DK64_RS08865	WP_002963677.1	ABC transporter ATP-binding protein	6	13	0	13	0	5	6.333	6	1.0555	0.0779266	1
DK64_RS08860	WP_004688086.1	hypothetical protein	23057	17662	20529	18496	20954	8583	20416	16011	1.27512	0.350637	0.666004
DK64_RS08855	WP_004688085.1	methionyl-tRNA formyltransferase	8	18	35	17	0	1	20.33	6	3.38833	1.76058	0.592411
DK64_RS16475	WP_011005315.1	hypothetical protein	0	0	1	0	0	0	0.3333	0	#N/A	#N/A	0.666004
DK64_RS16480	WP_077281772.1	hypothetical protein	9244	5512	7063	3121	2059	973	7273	2051	3.54608	1.82622	0.212284
DK64_RS16490	WP_081890660.1	IS5 family transposase	143	150	77	131	248	81	123.3	153.3	0.804305	-0.314185	0.828369
-		tRNA-Gln	0	0	12	0	0	0	4	0	#N/A	#N/A	0.666004
-		tRNA-Gln	0	0	12	0	0	0	4	0	#N/A	#N/A	0.666004
DK64_RS08840	WP_002963669.1	glycosyltransferase family 4 protein	174	172	146	50	35	13	164	32.67	5.0199	2.32766	0.0537358
DK64_RS08835	WP_025198735.1	polysaccharide biosynthesis protein	119	145	104	10	12	34	122.7	18.67	6.57204	2.71634	0.0841348
DK64_RS08830	WP_002963667.1	DUF2793 domain-containing protein	189	200	184	354	208	80	191	214	0.892523	-0.164038	0.944446
DK64_RS08825	WP_002966708.1	5-hydroxyisourate hydrolase	1402	1355	1381	1429	2214	896	1379	1513	0.911434	-0.13379	0.919402
DK64_RS08815	WP_002967469.1	biotin transporter BioY	27849	21155	20762	19454	19869	8577	23255	15967	1.45644	0.542448	0.548438
DK64_RS08810	WP_005969743.1	MBL fold metallo-hydrolase	83	90	154	64	72	67	109	67.67	1.61076	0.68774	0.517435
DK64_RS08805	WP_002963662.1	DUF1499 domain-containing protein	276	139	189	629	344	185	201.3	386	0.521503	-0.939254	0.622821
DK64_RS08800	WP_004683182.1	hypothetical protein	1	5	10	0	11	0	5.333	3.667	1.45432	0.540347	0.907646
DK64_RS08790	WP_025198734.1	pyruvate, phosphate dikinase	84018	66128	72949	15235	19752	8473	74365	14487	5.13322	2.35986	0.0519189
DK64_RS08785	WP_002967466.1	glyoxalase	1266	703	820	1444	1801	709	929.7	1318	0.705387	-0.503513	0.666004
DK64_RS08780	WP_025198733.1	cation transporter	4368	4001	4318	4619	6905	2483	4229	4669	0.905761	-0.142797	0.922052
DK64_RS08770	WP_002971551.1	DsbA family protein	6	1	0	0	0	0	2.333	0	#N/A	#N/A	0.642521
DK64_RS08765	WP_004688075.1	DUF721 domain-containing protein	0	0	0	0	0	0			#N/A	#N/A
DK64_RS16495	WP_002971552.1	hypothetical protein	605	324	351	893	619	367	426.7	626.3	0.681303	-0.553632	0.666004
DK64_RS08760	WP_004683167.1	A/G-specific adenine glycosylase	221	172	211	322	573	135	201.3	343.3	0.586368	-0.770123	0.666004
DK64_RS08755	WP_002963651.1	HAD family phosphatase	123	91	158	172	230	150	124	184	0.673913	-0.569366	0.497528
DK64_RS08750	WP_004688074.1	site-specific DNA-methyltransferase	3	2	1	1	0	6	2	2.333	0.857265	-0.222186	0.993505
DK64_RS08745	WP_004688073.1	chloride channel protein	3782	3128	2668	2861	3598	1414	3193	2624	1.21684	0.283145	0.7345
DK64_RS08740	WP_004688072.1	HAD family phosphatase	12	18	1	14	65	4	10.33	27.67	0.373329	-1.42148	0.697363
DK64_RS08735	WP_002963647.1	hypothetical protein	0	0	0	0	0	0			#N/A	#N/A
DK64_RS08730	WP_004691963.1	EAL domain-containing protein	7390	6177	6239	6304	7290	3328	6602	5641	1.17036	0.226952	0.745206
DK64_RS08725	WP_004688070.1	hypothetical protein	1298	939	1053	841	865	359	1097	688.3	1.59378	0.672454	0.483919
DK64_RS16500	WP_004688069.1	hypothetical protein	502	381	548	489	1134	351	477	658	0.724924	-0.464098	0.756752
DK64_RS08720	WP_004688068.1	threonine synthase	0	1	0	0	0	0	0.3333	0	#N/A	#N/A	0.666004
DK64_RS08715	WP_004688067.1	insulinase family protein	692	1282	541	894	658	235	838.3	595.7	1.40725	0.492881	0.724478
DK64_RS08710	WP_004688066.1	N-acetyltransferase	1899	1573	2257	3161	3895	1520	1910	2859	0.668066	-0.581938	0.633036
DK64_RS08705	WP_004688065.1	sensor domain-containing phosphodiesterase	14964	44013	9948	9355	21678	6614	22975	12549	1.83082	0.872492	0.693147
DK64_RS08700	WP_004683145.1	YqgE/AlgH family protein	585	436	785	2142	1752	713	602	1536	0.391927	-1.35134	0.477652
DK64_RS08695	WP_002963637.1	hypothetical protein	6014	4127	4911	4048	5935	2758	5017	4247	1.1813	0.240381	0.763595
DK64_RS08690	WP_002963636.1	peroxiredoxin	2184	3436	5427	1759	1865	770	3682	1465	2.51331	1.32959	0.46598
DK64_RS08685	WP_002963635.1	ribonuclease HI	3	1	0	2	0	2	1.333	1.333	1	0	1
DK64_RS08680	WP_004688064.1	homoserine kinase	12	6	0	1	1	7	6	3	2	1	0.750797
DK64_RS08675	WP_004688063.1	4-hydroxy-3-methylbut-2-enyl diphosphate reductase	1	4	18	1	2	1	7.667	1.333	5.75169	2.52399	0.652332
DK64_RS08670	WP_004688062.1	SURF1 family protein	119	120	23	231	618	118	87.33	322.3	0.270959	-1.88385	0.587694
DK64_RS08665	WP_004688061.1	DUF983 domain-containing protein	482	384	545	509	623	333	470.3	488.3	0.963137	-0.0541864	0.986102
DK64_RS08660	WP_002963630.1	cytochrome c oxidase subunit 3	9170	6605	7292	7232	8789	3966	7689	6662	1.15416	0.206841	0.795658
DK64_RS08655	WP_004683133.1	cytochrome c oxidase assembly protein	291	249	148	336	224	31	229.3	197	1.16396	0.219041	0.928365
DK64_RS08650	WP_004683131.1	hypothetical protein	11	0	0	52	10	7	3.667	23	0.159435	-2.64896	0.634494
DK64_RS08645	WP_004683128.1	protoheme IX farnesyltransferase	970	902	700	656	1171	436	857.3	754.3	1.13655	0.184662	0.875903
DK64_RS08640	WP_004688058.1	cytochrome c oxidase subunit I	1048	788	890	1282	997	469	908.7	916	0.992031	-0.0115435	1
DK64_RS08630	WP_025198731.1	invasion associated locus B family protein	3	2	1	0	0	1	2	0.3333	6.0006	2.58511	0.417646
DK64_RS08625	WP_004688055.1	metalloprotease TldD	8141	6242	7611	5332	8147	2557	7331	5345	1.37156	0.45582	0.666004
DK64_RS08620	WP_002963622.1	guanylate kinase	6	3	0	0	0	0	3	0	#N/A	#N/A	0.536099
DK64_RS08615	WP_004688054.1	YicC family protein	357	200	210	560	643	286	255.7	496.3	0.515213	-0.95676	0.49077
DK64_RS16505	WP_002969047.1	hypothetical protein	80	57	55	86	183	48	64	105.7	0.605487	-0.723832	0.666004
DK64_RS08610	WP_002966704.1	endolytic transglycosylase MltG	125	148	105	140	400	114	126	218	0.577982	-0.790904	0.666004
DK64_RS08605	WP_004688053.1	beta-ketoacyl	24	311	312	56	24	2	215.7	27.33	7.89243	2.98047	0.497528
DK64_RS16510	WP_002963617.1	hypothetical protein	1064	860	953	311	171	80	959	187.3	5.12013	2.35618	0.0582191
DK64_RS08600	WP_002963616.1	acyl carrier protein	2	3	34	8	1	1	13	3.333	3.90039	1.96362	0.69368
DK64_RS16515	WP_002963615.1	hypothetical protein	4540	3116	3800	2351	2292	1210	3819	1951	1.95746	0.968981	0.293729
DK64_RS08595	WP_002963614.1	3-oxoacyl	0	1	0	7	0	1	0.3333	2.667	0.124972	-3.00032	0.666004
DK64_RS08590	WP_004688052.1	[acyl-carrier-protein] S-malonyltransferase [Brucella neotomae]	0	0	0	0	0	1	0	0.3333	0	#N/A	0.666004
DK64_RS16520	WP_002963612.1	hypothetical protein	2	1	5	0	0	0	2.667	0	#N/A	#N/A	0.464178
DK64_RS08585	WP_002963611.1	30S ribosomal protein S6	0	0	21	0	0	0	7	0	#N/A	#N/A	0.666004
DK64_RS08580	WP_002963610.1	30S ribosomal protein S18	0	0	23	0	0	0	7.667	0	#N/A	#N/A	0.666004
DK64_RS08575	WP_004688051.1	DUF2232 domain-containing protein	20	10	34	9	17	7	21.33	11	1.93909	0.95538	0.622821
DK64_RS08570	WP_002963608.1	50S ribosomal protein L9	85	83	132	65	47	40	100	50.67	1.97355	0.980796	0.371742
DK64_RS08565	WP_004688050.1	class I SAM-dependent methyltransferase	255	275	331	515	562	208	287	428.3	0.670091	-0.577571	0.642521
DK64_RS08560	WP_004688049.1	replicative DNA helicase	9	35	98	14	1	1	47.33	5.333	8.87493	3.14974	0.576038
DK64_RS08555	WP_004688048.1	DNA repair protein RadA	1470	1125	1507	1661	1992	669	1367	1441	0.948647	-0.0760571	0.990386
DK64_RS08550	WP_002963604.1	CvpA family protein	315	239	336	243	195	121	296.7	186.3	1.59259	0.671377	0.43611
DK64_RS16525	WP_004688046.1	hypothetical protein	4	0	0	0	0	0	1.333	0	#N/A	#N/A	0.666004
DK64_RS08545	WP_004688047.1	amidophosphoribosyltransferase	10	7	26	12	2	1	14.33	5	2.866	1.51904	0.622821
DK64_RS08540	WP_004688045.1	SDR family NAD(P)-dependent oxidoreductase	3225	2459	2505	1530	1776	890	2730	1399	1.95139	0.964505	0.265277
DK64_RS08535	WP_002963601.1	CDP-diacylglycerol--serine O-phosphatidyltransferase	2	8	0	0	0	1	3.333	0.3333	10	3.32193	0.643624
DK64_RS08530	WP_006642661.1	phosphatidylserine decarboxylase	15	5	33	32	17	23	17.67	24	0.73625	-0.441732	0.777501
DK64_RS08525	WP_004688043.1	ABC transporter ATP-binding protein/permease	2186	1468	1727	2533	2979	1234	1794	2249	0.797688	-0.326104	0.72769
DK64_RS08520	WP_002970964.1	LysM peptidoglycan-binding domain-containing protein	801	707	1057	729	707	302	855	579.3	1.47592	0.561614	0.571644
DK64_RS08515	WP_002963597.1	hypothetical protein	42	36	20	15	29	16	32.67	20	1.6335	0.707966	0.57048
DK64_RS08510	WP_004688041.1	TIGR00730 family Rossman fold protein	2584	1606	1868	4485	4783	1908	2019	3725	0.542013	-0.8836	0.530162
DK64_RS08505	WP_004688040.1	RNA methyltransferase	14	38	82	0	0	29	44.67	9.667	4.62088	2.20817	0.572856
DK64_RS08500	WP_002963594.1	TlyA family RNA methyltransferase	2980	2503	2509	1663	2314	1003	2664	1660	1.60482	0.682411	0.424187
DK64_RS08495	WP_004688039.1	1-deoxy-D-xylulose-5-phosphate synthase	14	4	1	1	1	1	6.333	1	6.333	2.66289	0.622821
DK64_RS08490	WP_004688038.1	pirin family protein	378	343	305	237	290	95	342	207.3	1.64978	0.722276	0.470171
DK64_RS08485	WP_025198729.1	DUF937 domain-containing protein	511	416	236	450	579	231	387.7	420	0.923095	-0.115449	0.959957
DK64_RS08480	WP_004688036.1	GlsB/YeaQ/YmgE family stress response membrane protein	556	422	507	485	592	214	495	430.3	1.15036	0.202086	0.829555
DK64_RS08475	WP_002966701.1	DedA family protein	1329	845	836	1742	2087	656	1003	1495	0.670903	-0.575824	0.666004
DK64_RS08470	WP_002963588.1	exodeoxyribonuclease VII small subunit	842	510	381	1218	1180	517	577.7	971.7	0.594525	-0.75019	0.593049
DK64_RS08465	WP_004688035.1	histone deacetylase family protein	639	460	254	509	625	226	451	453.3	0.994926	-0.00733873	1
DK64_RS08460	WP_004688034.1	3,4-dihydroxy-2-butanone-4-phosphate synthase	2777	2547	1995	3568	4066	1908	2440	3181	0.767054	-0.382599	0.666004
DK64_RS08455	WP_032451173.1	chorismate synthase	6	1	11	0	8	0	6	2.667	2.24972	1.16974	0.708658
DK64_RS08450	WP_002963584.1	DUF1344 domain-containing protein	1090	962	770	816	999	572	940.7	795.7	1.18223	0.24151	0.683744
DK64_RS08445	WP_004688032.1	DUF374 domain-containing protein	18	2	0	0	17	8	6.667	8.333	0.800072	-0.321798	0.971603
DK64_RS08440	WP_002963582.1	hypothetical protein	2497	1686	1332	2175	1676	769	1838	1540	1.19351	0.255206	0.827285
DK64_RS08430	WP_002963579.1	cold-shock protein	4	4	36	31	82	2	14.67	38.33	0.382729	-1.38561	0.689206
DK64_RS16530	WP_002963580.1	hypothetical protein	16	9	12	48	87	2	12.33	45.67	0.26998	-1.88907	0.624439
DK64_RS08425	WP_004688031.1	histidine phosphatase family protein	510	558	328	547	620	405	465.3	524	0.887977	-0.171406	0.80022
DK64_RS08420	WP_002963577.1	enoyl	2	9	0	0	2	0	3.667	0.6667	5.50022	2.45949	0.666004
DK64_RS08415	WP_002966700.1	J domain-containing protein	310	275	227	429	452	133	270.7	338	0.800888	-0.320328	0.795658
DK64_RS0115095	WP_006072223.1	hypothetical protein	2615	1704	1817	1937	1776	571	2045	1428	1.43207	0.518105	0.657138
DK64_RS08410	WP_002971565.1	pyridoxine/pyridoxamine 5\'-phosphate oxidase	15	20	0	0	25	3	11.67	9.333	1.2504	0.322392	0.96602
DK64_RS08405	WP_002963573.1	4-hydroxybenzoate octaprenyltransferase	2	2	1	0	0	6	1.667	2	0.8335	-0.262746	0.996656
DK64_RS08400	WP_004688030.1	phosphoribosylamine--glycine ligase	14	3	0	0	0	0	5.667	0	#N/A	#N/A	0.628643
DK64_RS08395	WP_004688029.1	GGDEF domain-containing protein	1105	997	821	1032	1420	863	974.3	1105	0.881719	-0.181608	0.766753
DK64_RS08390	WP_032451174.1	acyl-CoA dehydrogenase	700	463	561	1108	1027	409	574.7	848	0.677712	-0.561255	0.661652
DK64_RS08385	WP_004686588.1	crotonase/enoyl-CoA hydratase family protein	1	0	0	1	0	0	0.3333	0.3333	1	0	1
DK64_RS08380	WP_002963567.1	hypothetical protein	79	71	60	122	78	27	70	75.67	0.925069	-0.112367	0.981143
DK64_RS16535	WP_002963568.1	hypothetical protein	18	31	19	17	0	5	22.67	7.333	3.0915	1.62831	0.445024
DK64_RS08375	WP_002971568.1	ribbon-helix-helix protein, CopG family	585	399	495	524	479	197	493	400	1.2325	0.301588	0.728156
DK64_RS08370	WP_002963565.1	type II toxin-antitoxin system RelE/ParE family toxin	278	370	410	195	415	124	352.7	244.7	1.44136	0.527427	0.666004
DK64_RS08365	WP_002967439.1	FAD-binding oxidoreductase	6	5	50	1	27	0	20.33	9.333	2.17829	1.1232	0.795658
DK64_RS08360	WP_004688026.1	threonylcarbamoyl-AMP synthase	4	0	1	0	0	0	1.667	0	#N/A	#N/A	0.617547
DK64_RS08355	WP_002967437.1	glycine--tRNA ligase subunit beta	15	90	32	79	26	15	45.67	40	1.14175	0.191247	0.985349
DK64_RS08345	WP_004688025.1	glycine--tRNA ligase subunit alpha	9	2	0	0	0	0	3.667	0	#N/A	#N/A	0.624913
DK64_RS08340	WP_002963560.1	tetratricopeptide repeat protein	12723	9734	11263	9463	10466	4323	11240	8084	1.3904	0.475501	0.588081
DK64_RS08335	WP_002971572.1	polyprenyl synthetase family protein	2	2	2	0	0	0			#N/A	#N/A
DK64_RS08330	WP_002963558.1	DUF2007 domain-containing protein	21	17	13	1	0	4	17	1.667	10.198	3.35021	0.122167
DK64_RS08325	WP_004688024.1	tRNA1(Val) (adenine(37)-N6)-methyltransferase	9	19	11	9	1	26	13	12	1.08333	0.115477	1
DK64_RS16540	WP_002963556.1	hypothetical protein	2	0	0	0	0	0	0.6667	0	#N/A	#N/A	0.666004
DK64_RS08320	WP_004688022.1	Na+/H+ antiporter NhaA	0	7	0	2	0	1	2.333	1	2.333	1.22219	0.827732
DK64_RS08315	WP_004688021.1	S49 family peptidase	145	128	60	186	85	29	111	100	1.11	0.15056	0.977791
DK64_RS08310	WP_002963554.1	membrane protein	397	267	316	175	54	53	326.7	94	3.47553	1.79723	0.212284
DK64_RS08305	WP_004688020.1	4-(cytidine 5\'-diphospho)-2-C-methyl-D-erythritol kinase	2	0	12	0	1	0	4.667	0.3333	14.0024	3.8076	0.666004
DK64_RS16550	WP_006642433.1	hypothetical protein	17	11	22	5	28	16	16.67	16.33	1.02082	0.0297293	1
DK64_RS08300	WP_002963551.1	hypothetical protein	24	5	0	27	52	19	9.667	32.67	0.295898	-1.75683	0.513436
DK64_RS08295	WP_005978309.1	hypothetical protein	16	14	33	48	37	11	21	32	0.65625	-0.607683	0.699934
DK64_RS08290	WP_004685448.1	hypothetical protein	237	164	132	157	103	130	177.7	130	1.36692	0.450932	0.621559
DK64_RS08285	WP_004688017.1	PA0069 family radical SAM protein	1238	985	831	161	318	253	1018	244	4.17213	2.06078	0.116394
DK64_RS08280	WP_004683016.1	ribonuclease HII	27	44	39	239	157	70	36.67	155.3	0.236124	-2.08239	0.430745
DK64_RS08275	WP_004683014.1	ATP synthase subunit b 2	1	0	2	0	0	0	1	0	#N/A	#N/A	0.536099
DK64_RS08270	WP_002963545.1	F0F1 ATP synthase subunit B\'	2	0	0	0	0	0	0.6667	0	#N/A	#N/A	0.666004
DK64_RS08265	WP_002963544.1	F0F1 ATP synthase subunit C	4	0	0	0	0	0	1.333	0	#N/A	#N/A	0.666004
DK64_RS08260	WP_004688016.1	F0F1 ATP synthase subunit A	1	0	7	0	0	0	2.667	0	#N/A	#N/A	0.648317
DK64_RS08255	WP_002963542.1	ATP synthase subunit	1	2	0	3	0	1	1	1.333	0.750188	-0.414677	0.932575
DK64_RS08250	WP_002969473.1	cell wall hydrolase	834	600	739	627	1322	287	724.3	745.3	0.971823	-0.0412339	1
DK64_RS08245	WP_002966695.1	Hsp70 family protein	2173	1709	1604	2992	2890	994	1829	2292	0.797993	-0.325552	0.775695
DK64_RS08240	WP_004688015.1	ribosome biogenesis GTPase Der	7	6	6	0	0	1	6.333	0.3333	19.0009	4.248	0.0308652
DK64_RS08235	WP_004688014.1	membrane protein	2	0	0	0	0	0	0.6667	0	#N/A	#N/A	0.666004
DK64_RS08230	WP_004688013.1	polysaccharide deacetylase	1161	1181	1094	849	742	328	1145	639.7	1.7899	0.83988	0.317019
DK64_RS08225	WP_002963536.1	peptide antibiotic transporter SbmA	6481	5047	4328	7553	7096	3094	5285	5914	0.893642	-0.162231	0.892731
DK64_RS08220	WP_005973850.1	YbfB/YjiJ family MFS transporter	925	671	717	831	1105	478	771	804.7	0.958121	-0.0617202	0.994083
DK64_RS08215	WP_002963534.1	aromatic acid exporter family protein	1217	910	1001	906	1080	461	1043	815.7	1.27866	0.354629	0.666004
DK64_RS08210	WP_004682989.1	ArsC family reductase	1880	1531	1949	2265	4025	1414	1787	2568	0.695872	-0.523106	0.666004
DK64_RS08205	WP_004682986.1	bifunctional DNA-binding transcriptional regulator/O6-methylguanine-DNA methyltransferase Ada	720	696	859	843	1011	411	758.3	755	1.00437	0.00629208	1
DK64_RS08200	WP_004688012.1	aldehyde dehydrogenase	513	439	414	380	526	184	455.3	363.3	1.25323	0.325656	0.696996
DK64_RS08195	WP_002963530.1	DsbA family protein	119	66	148	28	54	54	111	45.33	2.44871	1.29202	0.404707
DK64_RS08190	WP_002963528.1	transcriptional repressor	145668	98790	88180	61995	81559	33440	110879	58998	1.87937	0.910248	0.452999
DK64_RS08180	WP_002963525.1	CcoQ/FixQ family Cbb3-type cytochrome c oxidase assembly chaperone	153	113	46	652	459	149	104	420	0.247619	-2.01381	0.479758
DK64_RS08175	WP_004688009.1	cytochrome-c oxidase, cbb3-type subunit III	8	6	25	1	0	1	13	0.6667	19.499	4.28533	0.489691
DK64_RS08170	WP_004682974.1	cytochrome c oxidase accessory protein CcoG	3672	2754	2355	3218	4601	1961	2927	3260	0.897853	-0.155449	0.898976
DK64_RS08165	WP_004688008.1	nitrogen fixation protein FixH	1025	739	911	1320	2281	877	891.7	1493	0.597254	-0.743584	0.611654
DK64_RS08155	WP_002963520.1	cbb3-type cytochrome oxidase assembly protein CcoS	15	7	47	0	0	18	23	6	3.83333	1.9386	0.642521
DK64_RS08150	WP_004688006.1	glycerate kinase	231	184	155	202	342	99	190	214.3	0.886608	-0.173632	0.927756
DK64_RS08145	WP_004682966.1	guanine deaminase	8724	6131	6833	5241	5242	2370	7229	4284	1.68744	0.754838	0.43611
DK64_RS08140	WP_004688005.1	cysteine desulfurase	2131	2332	2343	1406	1849	747	2269	1334	1.7009	0.766298	0.362246
DK64_RS08135	WP_002963515.1	xanthine dehydrogenase accessory protein XdhC	3796	2416	2678	3157	2863	1429	2963	2483	1.19331	0.254974	0.767657
DK64_RS08130	WP_004688002.1	xanthine dehydrogenase molybdopterin binding subunit	1430	1029	1226	2557	2563	1153	1228	2091	0.587279	-0.767883	0.527813
DK64_RS08125	WP_006160640.1	xanthine dehydrogenase small subunit	441	261	274	755	599	376	325.3	576.7	0.564071	-0.82605	0.49077
DK64_RS08120	WP_004682947.1	hypothetical protein	450	357	435	2514	4072	1851	414	2812	0.147226	-2.76389	0.265592
DK64_RS08115	WP_004688000.1	allantoinase PuuE	806	504	632	1319	1642	527	647.3	1163	0.556578	-0.845345	0.589414
DK64_RS08110	WP_002963510.1	(S)-ureidoglycine aminohydrolase	607	506	546	580	1193	349	553	707.3	0.781846	-0.355043	0.808251
DK64_RS08105	WP_004687999.1	twin-arginine translocation signal domain-containing protein	11260	8827	8602	9094	12157	4493	9563	8581	1.11444	0.156317	0.8895
DK64_RS08100	WP_004686606.1	TRAP transporter large permease subunit	152	102	102	170	321	55	118.7	182	0.652198	-0.616619	0.728315
DK64_RS08095	WP_004687998.1	TRAP transporter small permease subunit	7770	6245	5919	6258	7317	3703	6645	5759	1.15385	0.206451	0.758766
DK64_RS08090	WP_004682935.1	DNA-binding response regulator	7706	5351	4780	3351	3377	1494	5946	2741	2.16928	1.11722	0.349709
DK64_RS08085	WP_004687997.1	histidine kinase	2205	1791	1016	2465	2808	1251	1671	2175	0.768276	-0.380304	0.70518
DK64_RS08080	WP_004687996.1	invasion protein B	18	7	2	1	25	0	9	8.667	1.03842	0.0543923	1
DK64_RS08070	WP_004687994.1	hypothetical protein	531	481	340	251	234	104	450.7	196.3	2.29598	1.19911	0.284878
DK64_RS16565	WP_004687993.1	hypothetical protein	2	0	1	0	0	0	1	0	#N/A	#N/A	0.536099
DK64_RS08065	WP_002963500.1	saccharopine dehydrogenase family protein	1659	1236	1160	918	1474	494	1352	962	1.40541	0.490986	0.652332
DK64_RS08060	WP_002963499.1	carboxynorspermidine decarboxylase	13	7	20	0	13	11	13.33	8	1.66625	0.736605	0.676915
DK64_RS16570	WP_002963498.1	hypothetical protein	1022	892	631	795	805	462	848.3	687.3	1.23425	0.303635	0.666004
DK64_RS08055	WP_002969479.1	superoxide dismutase	27	19	0	42	44	49	15.33	45	0.340667	-1.55357	0.267438
DK64_RS08050	WP_004687992.1	ferredoxin--NADP reductase	311	1117	452	629	621	224	626.7	491.3	1.2756	0.351171	0.858981
DK64_RS08045	WP_002963495.1	3-methyl-2-oxobutanoate hydroxymethyltransferase	2988	2354	2674	3266	3904	1514	2672	2895	0.922971	-0.115643	0.939604
DK64_RS08040	WP_004682909.1	pantoate--beta-alanine ligase	10	26	23	12	10	1	19.67	7.667	2.56554	1.35926	0.49077
DK64_RS16575	WP_004687990.1	hypothetical protein	2307	1872	1921	3921	4279	1664	2033	3288	0.618309	-0.6936	0.588081
DK64_RS08030	WP_004687988.1	CidA/LrgA family protein	513	358	306	302	450	173	392.3	308.3	1.27246	0.347622	0.717825
DK64_RS08025	WP_004687987.1	LysR family transcriptional regulator	7571	6439	7037	4678	4879	2364	7016	3974	1.76548	0.820057	0.281097
DK64_RS08020	WP_002963488.1	hypothetical protein	316	277	270	729	579	211	287.7	506.3	0.56824	-0.815427	0.61294
DK64_RS08015	WP_004687986.1	hypothetical protein	6485	4774	2823	3887	4346	1529	4694	3254	1.44253	0.528604	0.666004
DK64_RS08010	WP_004687985.1	glycosyltransferase family 25 protein	198	159	139	143	362	103	165.3	202.7	0.815491	-0.294259	0.874042
DK64_RS08005	WP_002970959.1	polysaccharide deacetylase family protein	2201	1689	1570	3654	3551	1336	1820	2847	0.639269	-0.645504	0.63109
DK64_RS08000	WP_004687984.1	5-aminolevulinate synthase	51	64	262	170	113	39	125.7	107.3	1.17148	0.228335	0.96602
DK64_RS07995	WP_002963483.1	large conductance mechanosensitive channel protein MscL	336	219	359	539	224	113	304.7	292	1.04349	0.0614211	1
DK64_RS07985	WP_002963480.1	DNA-binding response regulator	308	232	143	342	493	224	227.7	353	0.645042	-0.632534	0.621388
DK64_RS07980	WP_002963479.1	prolyl aminopeptidase	2513	1920	2129	2743	4042	1466	2187	2750	0.795273	-0.330478	0.755263
DK64_RS07975	WP_004687982.1	hypothetical protein	359	257	292	670	799	404	302.7	624.3	0.484863	-1.04435	0.392176
DK64_RS07970	WP_002963476.1	DUF952 domain-containing protein	99	62	144	377	238	101	101.7	238.7	0.426058	-1.23088	0.554896
DK64_RS07965	WP_004687981.1	dihydroorotate dehydrogenase (quinone)	15	4	0	53	28	8	6.333	29.67	0.213448	-2.22804	0.543863
DK64_RS07960	WP_004687980.1	MATE family efflux transporter	600	614	819	828	1113	450	677.7	797	0.850314	-0.233933	0.816596
DK64_RS07955	WP_002963473.1	CAP domain-containing protein	171	130	132	337	145	188	144.3	223.3	0.646216	-0.629912	0.628728
DK64_RS07950	WP_005978155.1	hypothetical protein	2373	1347	1844	1739	1426	850	1855	1338	1.3864	0.471341	0.631634
DK64_RS07945	WP_006133151.1	GlxA family transcriptional regulator	122	140	122	7	127	20	128	51.33	2.49367	1.31827	0.49286
DK64_RS07940	WP_002963470.1	2\'-deoxycytidine 5\'-triphosphate deaminase	3	8	32	3	2	0	14.33	1.667	8.59628	3.10371	0.615454
-		SAM riboswitch	323	285	287	106	153	30	298.3	96.33	3.09665	1.63071	0.149593
DK64_RS07935	WP_025198727.1	O-succinylhomoserine sulfhydrylase	242	230	398	187	80	56	290	107.7	2.69266	1.42903	0.38675
DK64_RS07930	WP_004687976.1	Co2+/Mg2+ efflux protein ApaG	1919	1925	2953	772	1178	531	2266	827	2.74002	1.45419	0.265277
DK64_RS07925	WP_002963467.1	Hsp33 family molecular chaperone	466	1020	396	938	694	450	627.3	694	0.90389	-0.14578	0.947075
DK64_RS07920	WP_004687975.1	ornithine carbamoyltransferase	12	8	12	0	0	7	10.67	2.333	4.57351	2.1933	0.322426
DK64_RS07915	WP_002963465.1	aspartate aminotransferase family protein	5	5	8	0	5	0	6	1.667	3.59928	1.84771	0.464178
DK64_RS16585	WP_004687974.1	hypothetical protein	4927	4036	3503	2796	2958	1460	4155	2405	1.72765	0.788812	0.376373
DK64_RS07910	WP_004687973.1	GcrA cell cycle regulator	0	0	2	0	0	1	0.6667	0.3333	2.0003	1.00022	0.874204
DK64_RS07905	WP_004687972.1	two-component sensor histidine kinase	37	22	3	65	14	12	20.67	30.33	0.681503	-0.553207	0.856924
DK64_RS07900	WP_002963462.1	polyphosphate kinase 2	422	493	577	1675	2047	1104	497.3	1609	0.309074	-1.69398	0.229283
DK64_RS07890	WP_032451175.1	amino acid ABC transporter	3	2	2	37	11	14	2.333	20.67	0.112869	-3.14728	0.464178
DK64_RS16590	WP_002963458.1	hypothetical protein	0	0	0	0	0	0			#N/A	#N/A
DK64_RS07880	WP_004687969.1	multidrug efflux RND transporter permease subunit BepE	593	541	678	1326	1919	638	604	1294	0.46677	-1.09922	0.515052
DK64_RS07875	WP_004685422.1	multidrug efflux RND transporter periplasmic adaptor subunit BepD	275	258	204	488	531	138	245.7	385.7	0.637024	-0.650581	0.666004
DK64_RS07870	WP_004687968.1	TetR family transcriptional regulator	2308	2032	2263	1562	1951	829	2201	1447	1.52108	0.605094	0.464178
DK64_RS07865	WP_032451176.1	long-chain-fatty-acid--CoA ligase	92	72	147	120	337	40	103.7	165.7	0.62583	-0.676158	0.780136
DK64_RS07860	WP_004687966.1	esterase	588	613	683	399	435	250	628	361.3	1.73817	0.797567	0.212284
DK64_RS07855	WP_004685420.1	HAD family hydrolase	203	132	180	177	281	76	171.7	178	0.964607	-0.0519872	1
DK64_RS07850	WP_004687965.1	succinylglutamate desuccinylase/aspartoacylase family protein	32766	23537	22682	23164	28918	11984	26328	21355	1.23287	0.302024	0.712289
DK64_RS07845	WP_004687964.1	glucose-6-phosphate isomerase	37	39	29	87	137	21	35	81.67	0.428554	-1.22245	0.617547
DK64_RS07840	WP_002966676.1	carbon monoxide dehydrogenase	647	758	851	1132	1927	1004	752	1354	0.555391	-0.848423	0.489691
DK64_RS07835	WP_004685419.1	NAD(P)-dependent oxidoreductase	407	307	265	430	273	187	326.3	296.7	1.09976	0.137194	0.914902
DK64_RS07830	WP_002966675.1	NAD-dependent dihydropyrimidine dehydrogenase subunit PreA	3631	3000	2590	3280	3740	1719	3074	2913	1.05527	0.0776115	0.96602
DK64_RS07825	WP_002967397.1	NUDIX domain-containing protein	30353	23059	21960	15348	22740	9215	25124	15768	1.59335	0.672066	0.493179
DK64_RS07820	WP_004687963.1	TetR family transcriptional regulator	488	496	595	500	592	512	526.3	534.7	0.98429	-0.0228443	0.986634
DK64_RS07815	WP_004687960.1	dihydropyrimidinase	1931	1552	1330	1854	1890	837	1604	1527	1.05043	0.0709741	0.981655
DK64_RS07810	WP_004687959.1	efflux RND transporter permease subunit	1221	1508	1585	2347	2150	1037	1438	1845	0.779404	-0.359557	0.678273
DK64_RS16595	WP_002966672.1	hypothetical protein	0	10	2	5	0	0	4	1.667	2.39952	1.26275	0.782773
DK64_RS07800	WP_004687957.1	sensor histidine kinase	35	75	20	32	30	10	43.33	24	1.80542	0.852332	0.666004
-		tRNA-Arg	0	0	1	0	0	0	0.3333	0	#N/A	#N/A	0.666004
DK64_RS07790	WP_004687956.1	urease accessory protein UreG	486	1354	663	945	1712	540	834.3	1066	0.782645	-0.353569	0.833644
DK64_RS07785	WP_004687955.1	Urease accessory protein UreF 2	303	256	290	504	421	237	283	387.3	0.7307	-0.452649	0.633005
DK64_RS07780	WP_004687954.1	urease accessory protein UreE	21183	16058	16863	10690	16432	6634	18035	11252	1.60283	0.680618	0.483919
DK64_RS07775	WP_004687953.1	urease subunit alpha	1776	1391	1400	2720	3699	1155	1522	2525	0.602772	-0.730315	0.628505
DK64_RS07770	WP_002963433.1	urease subunit beta	364	315	181	241	323	184	286.7	249.3	1.15002	0.201659	0.828369
DK64_RS07760	WP_002963432.1	urease subunit gamma	0	0	3	0	0	0	1	0	#N/A	#N/A	0.666004
DK64_RS07755	WP_004687952.1	urease accessory protein	278	154	174	451	364	230	202	348.3	0.57996	-0.785975	0.497528
DK64_RS07750	WP_002963427.1	hypothetical protein	23614	18698	15478	14233	18168	7330	19263	13244	1.45447	0.540493	0.58736
DK64_RS16600	WP_002963400.1	hypothetical protein, partial	1025	829	1051	1708	1019	606	968.3	1111	0.871557	-0.198333	0.882079
DK64_RS16605	WP_006070808.1	hypothetical protein	867	633	764	1319	1232	660	754.7	1070	0.705327	-0.503636	0.601348
DK64_RS07745	WP_004687655.1	hypothetical protein	0	0	0	0	0	0			#N/A	#N/A
DK64_RS07740	WP_032451217.1	recombinase family protein	21315	15891	16495	14657	17778	7033	17900	13156	1.3606	0.444239	0.631634
DK64_RS16610	WP_004687950.1	hypothetical protein	61	89	235	29	102	17	128.3	49.33	2.60085	1.37898	0.631488
DK64_RS07735	WP_004687949.1	hypothetical protein	14071	11355	10324	9598	9341	4875	11917	7938	1.50126	0.586174	0.481878
DK64_RS07730	WP_004687948.1	integrase	13144	9852	9069	10455	11697	4238	10688	8797	1.21496	0.280908	0.761932
-		tRNA-Thr	0	0	0	0	0	0			#N/A	#N/A
DK64_RS07720	WP_002971637.1	hypothetical protein	6	5	2	0	0	7	4.333	2.333	1.85727	0.89318	0.746985
DK64_RS07715	WP_004687947.1	UDP-N-acetylglucosamine 1-carboxyvinyltransferase	0	0	2	0	0	0	0.6667	0	#N/A	#N/A	0.666004
DK64_RS07710	WP_004687946.1	DUF2948 family protein	13	11	33	0	3	0	19	1	19	4.24793	0.411793
DK64_RS07705	WP_004687945.1	histidinol dehydrogenase	5060	3647	3379	18	111	8	4029	45.67	88.2198	6.46303	0.0774195
DK64_RS07700	WP_002965533.1	UPF0262 family protein	25	13	205	70	25	8	81	34.33	2.35945	1.23845	0.762229
DK64_RS07695	WP_004687944.1	low molecular weight phosphatase family protein	459	312	287	662	578	258	352.7	499.3	0.706389	-0.501465	0.666004
DK64_RS07690	WP_002965531.1	translation initiation factor IF-1	0	1	0	0	0	0	0.3333	0	#N/A	#N/A	0.666004
DK64_RS07685	WP_002965530.1	septum formation inhibitor Maf	8791	7134	7109	4962	5706	2214	7678	4294	1.78808	0.838408	0.369442
DK64_RS07680	WP_002970947.1	DNA gyrase inhibitor YacG	10984	8364	7695	5371	6211	2592	9014	4725	1.90772	0.931853	0.356605
-		tRNA-Phe	0	0	0	0	0	0			#N/A	#N/A
DK64_RS0115140	WP_004687943.1	toll/interleukin-1 receptor domain-containing protein	2695	2372	2331	3250	3444	1490	2466	2728	0.903959	-0.145671	0.888528
DK64_RS16620	WP_004687942.1	hypothetical protein	23	10	24	21	35	26	19	27.33	0.695207	-0.524486	0.621559
DK64_RS07670	WP_025198725.1	hypothetical protein	67	72	34	190	279	81	57.67	183.3	0.314621	-1.66831	0.474929
DK64_RS07665	WP_004687940.1	hypothetical protein	902	590	665	1045	1365	485	719	965	0.745078	-0.424537	0.69368
DK64_RS07660	WP_004687939.1	hypothetical protein	1	0	53	0	0	0	18	0	#N/A	#N/A	0.666004
DK64_RS07655	WP_002969538.1	hypothetical protein	4	4	4	0	0	1	4	0.3333	12.0012	3.58511	0.0418449
DK64_RS07650	WP_004687938.1	XRE family transcriptional regulator	2	0	0	0	3	0	0.6667	1	0.6667	-0.58489	0.945535
DK64_RS07645	WP_004687937.1	abortive infection protein, partial	32	35	22	64	7	47	29.67	39.33	0.754386	-0.406625	0.826606
DK64_RS16625	WP_075604216.1	abortive phage infection protein	4099	4379	4752	2669	3735	1549	4410	2651	1.66352	0.734242	0.392914
DK64_RS07640	WP_002965518.1	ImmA/IrrE family metallo-endopeptidase	1102	957	1068	1283	1972	834	1042	1363	0.76449	-0.38743	0.67901
DK64_RS07635	WP_002967122.1	transcriptional regulator	3709	3049	3600	2455	3740	1293	3453	2496	1.38341	0.468232	0.633088
DK64_RS07625	WP_002965514.1	hypothetical protein	49	55	28	166	142	66	44	124.7	0.352847	-1.50289	0.404707
DK64_RS07620	WP_002965513.1	hypothetical protein	6288	6032	7416	2774	4873	1554	6579	3067	2.14509	1.10104	0.297479
DK64_RS16635	WP_004687936.1	hypothetical protein	8	8	0	2	0	0	5.333	0.6667	7.9991	2.99984	0.543863
DK64_RS07615	WP_002965511.1	hypothetical protein	4284	3319	2930	2995	4420	1654	3511	3023	1.16143	0.215901	0.829555
DK64_RS07610	WP_002965510.1	hypothetical protein	303	200	386	165	266	102	296.3	177.7	1.66742	0.737615	0.554896
DK64_RS07605	WP_029659129.1	hypothetical protein	2606	2046	2179	1512	1557	945	2277	1338	1.70179	0.767056	0.266254
DK64_RS07595	WP_004687932.1	winged helix-turn-helix domain-containing protein	53191	38576	36862	29849	34578	13654	42876	26027	1.64737	0.720161	0.488479
DK64_RS0115155	WP_002969534.1	hypothetical protein	2	3	0	0	0	0	1.667	0	#N/A	#N/A	0.508701
DK64_RS07585	WP_004687929.1	DUF3987 domain-containing protein	457	390	612	698	539	253	486.3	496.7	0.979062	-0.0305282	1
DK64_RS07580	WP_002965502.1	hypothetical protein	180	101	139	135	398	195	140	242.7	0.576844	-0.793747	0.642931
DK64_RS16645	WP_002965501.1	hypothetical protein	8	6	0	0	2	0	4.667	0.6667	7.00015	2.80739	0.567488
DK64_RS16650	WP_081445625.1	hypothetical protein	77	67	11	41	128	30	51.67	66.33	0.778984	-0.360335	0.897863
DK64_RS07575	WP_002965499.1	AlpA family transcriptional regulator	413	424	597	458	510	143	478	370.3	1.29085	0.368316	0.715511
DK64_RS0115160	WP_004687928.1	hypothetical protein	9373	6826	9197	6820	6385	2639	8465	5281	1.60292	0.680699	0.490068
DK64_RS07570	WP_002967118.1	site-specific integrase	2725	2300	2198	5338	5264	2258	2408	4287	0.561698	-0.832133	0.517435
DK64_RS0115165	WP_004687927.1	hypothetical protein	2	2	1	1	0	1	1.667	0.6667	2.50037	1.32214	0.477652
DK64_RS16655	WP_002965493.1	hypothetical protein	473	310	379	1035	774	513	387.3	774	0.500388	-0.998882	0.424187
DK64_RS0115170	WP_004684722.1	hypothetical protein	132	134	80	132	102	138	115.3	124	0.929839	-0.104948	0.888528
DK64_RS07565	WP_002968146.1	hypothetical protein	1063	1119	1201	1651	1358	706	1128	1238	0.911147	-0.134244	0.89819
DK64_RS07560	WP_004684720.1	L-fuconate dehydratase	1099	861	932	1533	1715	727	964	1325	0.727547	-0.458887	0.666004
DK64_RS07555	WP_004687925.1	FAA hydrolase family protein	10	5	0	36	0	2	5	12.67	0.394633	-1.34142	0.795658
DK64_RS07550	WP_004687924.1	SDR family oxidoreductase	49	47	70	99	132	47	55.33	92.67	0.597065	-0.74404	0.603767
DK64_RS07540	WP_004687923.1	gfo/Idh/MocA family oxidoreductase	87	46	66	6	38	33	66.33	25.67	2.58395	1.36958	0.400086
DK64_RS07535	WP_002965487.1	L-rhamnose mutarotase	9	3	0	11	10	2	4	7.667	0.521716	-0.938662	0.68289
DK64_RS07530	WP_004687922.1	mandelate racemase/muconate lactonizing enzyme family protein	7917	4965	4536	7616	8465	3843	5806	6641	0.874266	-0.193856	0.863962
DK64_RS07525	WP_004687921.1	sn-glycerol-3-phosphate ABC transporter ATP-binding protein UgpC	178	97	119	283	246	92	131.3	207	0.6343	-0.656764	0.656216
DK64_RS07520	WP_004687920.1	carbohydrate ABC transporter permease	2911	1912	1954	2083	2304	967	2259	1785	1.26555	0.33976	0.693147
DK64_RS07515	WP_025198724.1	sugar ABC transporter permease	74	55	56	26	55	22	61.67	34.33	1.79639	0.845099	0.46314
DK64_RS07510	WP_004687918.1	sugar ABC transporter substrate-binding protein	668	541	970	1104	1036	358	726.3	832.7	0.872223	-0.197231	0.897873
DK64_RS07505	WP_004687917.1	IclR family transcriptional regulator	4428	3776	4365	3696	4874	1865	4190	3478	1.20472	0.268692	0.734624
DK64_RS07500	WP_004684713.1	amidohydrolase	70	77	79	93	135	57	75.33	95	0.792947	-0.334703	0.701494
DK64_RS07495	WP_002965479.1	sarcosine oxidase subunit gamma	835	628	867	971	1365	496	776.7	944	0.822775	-0.281429	0.795658
DK64_RS07490	WP_004687916.1	sarcosine oxidase subunit alpha	1734	1499	1891	1721	2771	1051	1708	1848	0.924242	-0.113657	0.94863
DK64_RS07485	WP_002965477.1	sarcosine oxidase subunit delta family protein	2	1	0	0	0	19	1	6.333	0.157903	-2.66289	0.712289
DK64_RS07480	WP_004687915.1	sarcosine oxidase subunit beta family protein	983	763	821	1200	1408	527	855.7	1045	0.818852	-0.288326	0.773915
DK64_RS07475	WP_002965474.1	Glu/Leu/Phe/Val dehydrogenase	404	272	464	476	428	147	380	350.3	1.08478	0.117408	0.958175
DK64_RS07470	WP_025198722.1	ABC transporter substrate-binding protein	69	56	132	109	123	18	85.67	83.33	1.02808	0.0399541	1
DK64_RS07465	WP_025198721.1	ABC transporter permease	278	235	118	327	460	167	210.3	318	0.661321	-0.596578	0.666004
DK64_RS07460	WP_002965470.1	ABC transporter ATP-binding protein	742	640	620	8902	9359	3552	667.3	7271	0.0917755	-3.44575	0.275529
DK64_RS07455	WP_004687911.1	ABC transporter permease	265	188	263	118	209	99	238.7	142	1.68099	0.749308	0.458178
DK64_RS07450	WP_002965468.1	Cu(I)-responsive transcriptional regulator	8507	6635	6924	4126	5300	2043	7355	3823	1.92388	0.94402	0.315701
DK64_RS07445	WP_004687910.1	copper-translocating P-type ATPase	2135	1740	2134	2279	2499	1227	2003	2002	1.0005	0.000720447	1
DK64_RS07440	WP_025198720.1	bifunctional diguanylate cyclase/phosphodiesterase	4588	3516	4114	4466	5774	2357	4073	4199	0.969993	-0.043954	1
-		TPP riboswitch	19	22	13	9	17	11	18	12.33	1.45985	0.545824	0.571689
DK64_RS07435	WP_004687908.1	bifunctional hydroxymethylpyrimidine kinase/phosphomethylpyrimidine kinase	9660	7268	8664	4158	4651	2087	8531	3632	2.34884	1.23195	0.182413
DK64_RS07430	WP_004687907.1	FAD-dependent oxidoreductase	759	904	911	773	1238	558	858	856.3	1.00199	0.00286132	1
DK64_RS07425	WP_002965463.1	sulfur carrier protein ThiS	114	86	107	74	166	30	102.3	90	1.13667	0.184809	0.939809
DK64_RS07420	WP_004687906.1	thiazole synthase	3385	3672	4099	1860	3138	874	3719	1957	1.90036	0.926271	0.405797
DK64_RS07415	WP_002965461.1	thiamine phosphate synthase	1108	7166	691	3089	1745	829	2988	1888	1.58263	0.662321	0.849625
DK64_RS07410	WP_002965460.1	ABC transporter ATP-binding protein	4043	3206	3882	3935	3513	1865	3710	3104	1.19523	0.257291	0.696996
DK64_RS07405	WP_004687905.1	thiaminase II	1001	1014	945	1638	1738	752	986.7	1376	0.717078	-0.479797	0.642931
DK64_RS07400	WP_002967107.1	ABC transporter permease	10	13	0	11	9	2	7.667	7.333	1.04555	0.0642586	1
DK64_RS07395	WP_025198719.1	aldehyde dehydrogenase family protein	58	43	26	221	97	72	42.33	130	0.325615	-1.61876	0.513098
DK64_RS16660	WP_081445624.1	hypothetical protein	6	0	0	0	0	0	2	0	#N/A	#N/A	0.666004
DK64_RS07390	WP_004687903.1	ABC transporter ATP-binding protein	369	302	409	258	507	157	360	307.3	1.17149	0.228349	0.856924
DK64_RS07385	WP_002965454.1	LacI family DNA-binding transcriptional regulator	2797	5540	2633	4734	3632	1826	3657	3397	1.07654	0.106399	0.97984
DK64_RS07380	WP_006017048.1	DUF779 domain-containing protein	75	56	85	159	166	60	72	128.3	0.561185	-0.833452	0.568424
DK64_RS07375	WP_002965452.1	alcohol dehydrogenase AdhP	9179	7933	9736	7767	9720	4355	8949	7281	1.22909	0.29759	0.666004
DK64_RS07365	WP_002965447.1	DeoR/GlpR transcriptional regulator	274	232	197	252	356	89	234.3	232.3	1.00861	0.0123678	1
DK64_RS16665	WP_011068879.1	hypothetical protein	0	0	0	0	0	0			#N/A	#N/A
DK64_RS07360	WP_032451177.1	DNA-binding response regulator	2641	2692	2333	1179	2297	681	2555	1386	1.84343	0.882396	0.436332
DK64_RS07355	WP_002967102.1	Crp/Fnr family transcriptional regulator	33	24	1	40	16	15	19.33	23.67	0.816646	-0.292218	0.921439
-		tRNA-Pro	16	5	134	59	50	1	51.67	36.67	1.40905	0.494727	0.926714
DK64_RS07345	WP_002965444.1	3\'(2\'),5\'-bisphosphate nucleotidase	1443	1139	1054	340	341	64	1212	248.3	4.88119	2.28723	0.103296
DK64_RS07340	WP_004687897.1	sulfate adenylyltransferase subunit CysN	837	544	416	890	707	213	599	603.3	0.992873	-0.0103196	1
DK64_RS16670	WP_002965441.1	hypothetical protein	0	0	0	0	0	0			#N/A	#N/A
DK64_RS07335	WP_004687895.1	aspartate aminotransferase family protein	1141	937	719	1143	1193	709	932.3	1015	0.918522	-0.122614	0.886158
DK64_RS07330	WP_002971701.1	LuxR family transcriptional regulator	775	532	601	648	1064	415	636	709	0.897038	-0.156759	0.914902
DK64_RS07325	WP_004687894.1	methionine synthase	930	798	1165	34	2	40	964.3	25.33	38.0695	5.25056	0.0576411
DK64_RS07320	WP_025198716.1	BA14K family protein	506	407	358	594	751	303	423.7	549.3	0.771345	-0.374551	0.690749
DK64_RS07315	WP_002965436.1	hypothetical protein	1	0	1	0	0	0	0.6667	0	#N/A	#N/A	0.49077
DK64_RS16675	WP_002965435.1	hypothetical protein	3	0	0	9	10	0	1	6.333	0.157903	-2.66289	0.567883
DK64_RS07310	WP_004684691.1	methylated-DNA-	8	7	0	1	58	1	5	20	0.25	-2	0.737777
DK64_RS07305	WP_002965433.1	Dabb family protein	5705	4632	4183	747	784	484	4840	671.7	7.2056	2.84912	0.0537358
DK64_RS07300	WP_002965432.1	DUF934 domain-containing protein	135	52	118	70	69	37	101.7	58.67	1.73342	0.793625	0.578024
DK64_RS07295	WP_002965431.1	phosphoadenylyl-sulfate reductase	163	149	179	49	33	41	163.7	41	3.99268	1.99736	0.0318416
DK64_RS07290	WP_002968119.1	nitrite/sulfite reductase	2711	2211	2301	3020	3737	1113	2408	2623	0.918033	-0.123382	0.949475
DK64_RS07285	WP_002965429.1	DUF2849 domain-containing protein	0	0	3	0	1	0	1	0.3333	3.0003	1.58511	0.795658
DK64_RS07280	WP_004687892.1	uroporphyrinogen-III C-methyltransferase	5	4	7	1	0	6	5.333	2.333	2.2859	1.19276	0.600207
DK64_RS07270	WP_002965426.1	16S rRNA (cytidine(1402)-2\'-O)-methyltransferase	3006	2135	2741	2654	3202	1395	2627	2417	1.08688	0.120199	0.916561
DK64_RS07265	WP_004687891.1	coproporphyrinogen III oxidase	6043	4118	4573	6945	6352	2999	4911	5432	0.904087	-0.145467	0.901093
DK64_RS07260	WP_002969233.1	non-canonical purine NTP pyrophosphatase	74	71	76	156	191	78	73.67	141.7	0.519901	-0.943691	0.49077
DK64_RS07255	WP_004687890.1	glyoxalase/bleomycin resistance/extradiol dioxygenase family protein	126	130	103	401	427	118	119.7	315.3	0.379638	-1.3973	0.496169
DK64_RS07250	WP_002965421.1	ribonuclease PH	3081	2378	2393	906	1287	727	2617	973.3	2.68879	1.42696	0.126625
DK64_RS16680	WP_002968678.1	hypothetical protein	2505	2380	2562	676	784	411	2482	623.7	3.97948	1.99258	0.0227086
DK64_RS07245	WP_004687889.1	HrcA family transcriptional regulator	1039	828	1034	695	955	354	967	668	1.4476	0.533668	0.569035
DK64_RS07240	WP_004685378.1	nucleotide exchange factor GrpE	0	5	0	48	3	0	1.667	17	0.0980588	-3.35021	0.6701
DK64_RS07235	WP_002965418.1	trimeric intracellular cation channel family protein	200	150	57	162	148	87	135.7	132.3	1.0257	0.0366077	1
DK64_RS07230	WP_032451178.1	adenosine kinase	1821	1194	1215	2872	3545	1203	1410	2540	0.555118	-0.849133	0.57874
DK64_RS16685	WP_002965415.1	hypothetical protein	6996	5132	4183	4651	5186	2147	5437	3995	1.36095	0.444615	0.666004
DK64_RS07225	WP_002965414.1	sulfate transporter family protein	3995	4091	3885	2949	4130	1482	3990	2854	1.39804	0.483403	0.593049
DK64_RS07220	WP_002968115.1	endonuclease III	2787	2114	2107	5122	4993	1703	2336	3939	0.593044	-0.753789	0.61752
DK64_RS07215	WP_002965412.1	DUF2244 domain-containing protein	647	635	767	513	1037	417	683	655.7	1.04163	0.0588497	1
DK64_RS07210	WP_004687887.1	heat-shock protein Hsp20	1389	911	1019	946	1169	426	1106	847	1.30579	0.384918	0.669395
DK64_RS07205	WP_002968114.1	DUF1150 family protein	2558	2568	3558	1695	1902	832	2895	1476	1.96138	0.971871	0.331853
DK64_RS07200	WP_002965409.1	PTS IIA-like nitrogen-regulatory protein PtsN	423	233	350	830	924	422	335.3	725.3	0.462291	-1.11313	0.436332
DK64_RS07195	WP_004687886.1	ribosome-associated translation inhibitor RaiA	3778	3417	3965	12439	19936	6605	3720	12993	0.286308	-1.80436	0.435763
DK64_RS16695	WP_004687885.1	hypothetical protein	2901	2140	1778	2148	2042	1022	2273	1737	1.30858	0.388	0.666004
DK64_RS07190	WP_004687884.1	RNA polymerase sigma-54 factor	41611	39288	37293	6160	6215	2749	39397	5041	7.81531	2.9663	0.0160987
DK64_RS07185	WP_004687883.1	LPS export ABC transporter ATP-binding protein	4	16	195	2	10	2	71.67	4.667	15.3568	3.9408	0.666004
DK64_RS07180	WP_002967092.1	organic solvent tolerance protein OstA	0	1	14	1	0	0	5	0.3333	15.0015	3.90703	0.666004
DK64_RS07175	WP_002965403.1	LPS export ABC transporter periplasmic protein LptC	38	36	157	22	33	5	77	20	3.85	1.94486	0.617547
DK64_RS07170	WP_002965402.1	signal peptide peptidase SppA	21	187	124	35	14	23	110.7	24	4.6125	2.20555	0.530701
DK64_RS07165	WP_004687882.1	integration host factor subunit beta	0	1	19	14	2	0	6.667	5.333	1.25014	0.32209	0.990386
DK64_RS07160	WP_002965400.1	LapA family protein	8737	6663	7043	4943	5437	2767	7481	4382	1.70721	0.771642	0.340598
DK64_RS07155	WP_002968111.1	class I SAM-dependent rRNA methyltransferase	21	13	60	8	51	36	31.33	31.67	0.989264	-0.0155721	1
DK64_RS07150	WP_004687881.1	RNA methyltransferase	6	16	20	0	0	0	14	0	#N/A	#N/A	0.293729
DK64_RS07145	WP_011068872.1	GNAT family N-acetyltransferase	516	449	549	1435	1894	745	504.7	1358	0.371649	-1.42799	0.410435
DK64_RS07140	WP_004684675.1	DNA mismatch repair protein MutS	118	75	131	133	378	134	108	215	0.502326	-0.993305	0.635437
DK64_RS07130	WP_004687877.1	phosphate acetyltransferase	1731	1328	1489	2057	2528	1258	1516	1948	0.778234	-0.361724	0.666004
DK64_RS07125	WP_004687876.1	[protein-PII] uridylyltransferase [Brucella neotomae]	154	311	189	173	129	31	218	111	1.96396	0.973768	0.543863
DK64_RS07120	WP_004687875.1	murein biosynthesis integral membrane protein MurJ	4	13	0	5	17	0	5.667	7.333	0.772808	-0.371818	0.952688
DK64_RS07115	WP_004684672.1	tryptophan--tRNA ligase	585013	355803	286187	948200	766683	292222	409001	669035	0.61133	-0.709977	0.652332
DK64_RS07110	WP_002965389.1	universal stress protein A	1067	686	833	904	565	384	862	617.7	1.3955	0.480782	0.634233
DK64_RS07105	WP_002965388.1	NifU family protein	1	0	1	4	0	0	0.6667	1.333	0.50015	-0.999567	0.856924
DK64_RS07100	WP_002965387.1	L,D-transpeptidase	120	116	47	54	68	24	94.33	48.67	1.93815	0.954684	0.543863
DK64_RS07095	WP_005970225.1	DNA repair protein MmcB-related protein	69	203	59	163	49	31	110.3	81	1.36173	0.445439	0.86339
DK64_RS07090	WP_002965384.1	DNA-binding response regulator	557	347	309	945	669	313	404.3	642.3	0.629457	-0.667821	0.654618
DK64_RS16705	WP_002965385.1	hypothetical protein	10	10	0	25	70	11	6.667	35.33	0.188706	-2.40578	0.572593
DK64_RS16710	WP_004689402.1	hypothetical protein	367	271	283	759	950	295	307	668	0.459581	-1.12161	0.516875
DK64_RS07085	WP_006012326.1	IS5 family transposase	0	0	0	0	0	0			#N/A	#N/A
DK64_RS07080	WP_002967087.1	sensor histidine kinase	11338	9466	10996	7471	6965	3466	10600	5967	1.77644	0.828987	0.29435
DK64_RS07075	WP_025198709.1	ATP-dependent helicase	68	36	130	91	68	74	78	77.67	1.00425	0.00611666	1
DK64_RS07070	WP_002971735.1	ATP-dependent helicase HrpB	2519	2314	2978	1634	2819	1263	2604	1905	1.36693	0.450938	0.621388
DK64_RS07065	WP_004687873.1	metal/formaldehyde-sensitive transcriptional repressor	3	4	73	0	7	0	26.67	2.333	11.4316	3.51496	0.666004
DK64_RS07060	WP_004687872.1	glutathione-dependent formaldehyde dehydrogenase	343	255	156	396	352	271	251.3	339.7	0.73977	-0.434851	0.624199
DK64_RS07055	WP_004687871.1	GNAT family N-acetyltransferase	0	9	70	0	1	0	26.33	0.3333	78.9979	6.30374	0.661652
DK64_RS07050	WP_004687870.1	DUF1345 domain-containing protein	8867	6805	7613	7798	8844	3618	7762	6753	1.14942	0.2009	0.813629
DK64_RS07045	WP_002965376.1	S-formylglutathione hydrolase	5405	4860	5409	4253	6941	2323	5225	4506	1.15957	0.213584	0.833744
DK64_RS07040	WP_002967083.1	DNA topoisomerase (ATP-hydrolyzing) subunit B	12	148	78	9	9	0	79.33	6	13.2217	3.72483	0.513891
DK64_RS07030	WP_005974075.1	DNA polymerase I	1591	1301	1217	1826	1809	873	1370	1503	0.91151	-0.133669	0.896162
DK64_RS16720	WP_002965371.1	hypothetical protein	116	66	74	99	203	23	85.33	108.3	0.787904	-0.343908	0.886158
DK64_RS07025	WP_004687867.1	M20/M25/M40 family metallo-hydrolase	1418	1442	1686	1246	2026	845	1515	1372	1.10423	0.143037	0.895027
DK64_RS07020	WP_002965369.1	ribonuclease D	3	19	0	5	9	10	7.333	8	0.916625	-0.125596	1
DK64_RS07015	WP_004687866.1	porin family protein	14789	13454	17016	7612	11608	4692	15086	7971	1.89261	0.920378	0.315701
DK64_RS07010	WP_004687865.1	porin family protein	270	132	294	804	423	250	232	492.3	0.471257	-1.08541	0.587694
DK64_RS07005	WP_004687864.1	penicillin-binding protein	2586	2113	3159	1795	2448	995	2619	1746	1.5	0.584963	0.543863
DK64_RS07000	WP_004687863.1	SDR family oxidoreductase	16	19	18	29	5	1	17.67	11.67	1.51414	0.598497	0.777501
DK64_RS06995	WP_032451179.1	carbohydrate kinase	486	507	515	795	891	267	502.7	651	0.772197	-0.37296	0.746671
DK64_RS06990	WP_004687860.1	class I SAM-dependent methyltransferase	471	387	522	513	763	276	460	517.3	0.889233	-0.169367	0.898161
DK64_RS06985	WP_004684656.1	PhzF family phenazine biosynthesis protein	2890	1526	2424	3768	2239	1359	2280	2455	0.928717	-0.106689	0.973841
DK64_RS06980	WP_004687859.1	nicotinate phosphoribosyltransferase	4	1	1	0	0	1	2	0.3333	6.0006	2.58511	0.572856
DK64_RS06970	WP_002965359.1	sulfate/thiosulfate import ATP-binding protein CysA	60	55	74	153	126	76	63	118.3	0.532544	-0.909026	0.436332
DK64_RS06965	WP_002965358.1	sulfate ABC transporter permease subunit CysW	469	374	407	679	477	197	416.7	451	0.923947	-0.114118	0.963217
DK64_RS06960	WP_004684653.1	sulfate ABC transporter permease subunit CysT	11398	7836	7152	6233	6905	2521	8795	5220	1.68487	0.752634	0.508701
DK64_RS06955	WP_002965356.1	sulfate ABC transporter substrate-binding protein	746	715	1421	529	630	317	960.7	492	1.95264	0.965428	0.508701
DK64_RS06950	WP_025198708.1	YdcF family protein	12972	11881	11403	4162	8258	2772	12085	5064	2.38645	1.25487	0.219622
DK64_RS06945	WP_002965354.1	formate transporter	628	471	718	561	669	321	605.7	517	1.17157	0.228439	0.767537
DK64_RS06940	WP_002965353.1	DUF930 domain-containing protein	68	88	32	103	120	65	62.67	96	0.652813	-0.615259	0.60459
DK64_RS06935	WP_004687856.1	Lrp/AsnC family transcriptional regulator	647	440	278	850	1238	349	455	812.3	0.560138	-0.836146	0.637113
DK64_RS06930	WP_025198707.1	response regulator	2010	1528	1524	2179	2207	884	1687	1757	0.960159	-0.0586542	1
DK64_RS06925	WP_004687854.1	dihydroxy-acid dehydratase	490	349	483	24	5	2	440.7	10.33	42.6621	5.41488	0.0537358
DK64_RS06920	WP_002967079.1	DsbE family thiol:disulfide interchange protein	0	6	0	0	0	0	2	0	#N/A	#N/A	0.666004
DK64_RS06915	WP_002965345.1	heme exporter protein CcmD	1963	1551	1811	1056	1871	515	1775	1147	1.54752	0.629954	0.58736
DK64_RS06910	WP_025198706.1	heme ABC transporter permease	58	109	67	27	30	28	78	28.33	2.75327	1.46114	0.315701
DK64_RS06905	WP_004687852.1	heme exporter protein CcmB	33	44	9	52	65	41	28.67	52.67	0.544333	-0.87744	0.500772
DK64_RS06900	WP_004687851.1	heme ABC exporter ATP-binding protein CcmA	2	3	28	1	0	0	11	0.3333	33.0033	5.04454	0.642521
DK64_RS16725	WP_002965340.1	hypothetical protein	1	5	0	0	0	0	2	0	#N/A	#N/A	0.631634
DK64_RS06895	WP_004684644.1	aconitate hydratase AcnA	3	4	77	2	3	0	28	1.667	16.7966	4.0701	0.666004
DK64_RS06890	WP_025198705.1	DUF1223 domain-containing protein	7885	6377	6315	2241	2635	1182	6859	2019	3.39723	1.76436	0.0849985
DK64_RS06885	WP_002965338.1	DUF2794 domain-containing protein	7	3	34	30	0	4	14.67	11.33	1.29479	0.372721	0.960454
DK64_RS06880	WP_004684643.1	N-acetyltransferase	8902	5143	4919	7450	6517	2625	6321	5531	1.14283	0.192612	0.893638
DK64_RS06875	WP_002965336.1	Bax inhibitor-1/YccA family protein	198	223	465	140	208	94	295.3	147.3	2.00475	1.00342	0.562445
DK64_RS06870	WP_004687849.1	ABC transporter permease	2743	2848	1903	3528	3672	1565	2498	2922	0.854894	-0.226183	0.822074
DK64_RS06865	WP_004687848.1	ABC transporter ATP-binding protein	211	203	145	593	470	244	186.3	435.7	0.427588	-1.22571	0.43611
DK64_RS16730	WP_002967077.1	hypothetical protein	12	18	31	17	11	5	20.33	11	1.84818	0.886107	0.61294
DK64_RS0115210	WP_002965333.1	arylesterase	10053	7291	8583	6257	5334	2126	8642	4572	1.8902	0.91854	0.3809
DK64_RS06860	WP_002965332.1	RNA 2\',3\'-cyclic phosphodiesterase	27838	21453	20336	31384	43239	15408	23209	30010	0.773376	-0.370759	0.725588
DK64_RS16735	WP_004686671.1	low molecular weight phosphotyrosine protein phosphatase	1459	738	1054	1930	906	656	1084	1164	0.931271	-0.102726	0.98826
DK64_RS06855	WP_004687847.1	4a-hydroxytetrahydrobiopterin dehydratase	1550	1325	992	1194	1260	291	1289	915	1.40874	0.494409	0.666004
DK64_RS06850	WP_004684639.1	DUF1232 domain-containing protein	3	0	2	9	13	0	1.667	7.333	0.227329	-2.13715	0.607103
DK64_RS06845	WP_002965328.1	hypothetical protein	3	4	0	0	0	0	2.333	0	#N/A	#N/A	0.497528
DK64_RS06840	WP_002965327.1	hypothetical protein	136	87	66	188	152	44	96.33	128	0.752578	-0.410087	0.78556
DK64_RS16740	WP_002965325.1	hypothetical protein	9	10	69	0	45	47	29.33	30.67	0.956309	-0.0644511	1
DK64_RS06835	WP_004684638.1	hypothetical protein	1493	1199	1412	925	934	405	1368	754.7	1.81264	0.858093	0.317019
DK64_RS06830	WP_004687845.1	LysE family translocator	396	297	188	280	284	98	293.7	220.7	1.33077	0.412257	0.708658
DK64_RS06825	WP_002965322.1	argininosuccinate synthase	2	0	8	9	2	3	3.333	4.667	0.714163	-0.485674	0.8903
DK64_RS0115225	WP_025198703.1	invasion associated locus B family protein	3348	2810	2651	3221	3549	1419	2936	2730	1.07546	0.104951	0.941305
DK64_RS16745	WP_081445622.1	hypothetical protein	98	67	46	43	103	34	70.33	60	1.17217	0.229178	0.89828
DK64_RS06820	WP_002965319.1	hypothetical protein	1	5	11	21	80	1	5.667	34	0.166676	-2.58488	0.659668
DK64_RS06815	WP_002965318.1	DNA polymerase Y family protein	28	24	80	25	74	14	44	37.67	1.16804	0.224087	0.960736
DK64_RS06810	WP_004687843.1	error-prone DNA polymerase	2703	2195	1645	2226	2104	735	2181	1688	1.29206	0.369675	0.701494
DK64_RS06805	WP_002965316.1	hemolysin III family protein	292	243	168	664	1004	394	234.3	687.3	0.340899	-1.55258	0.416433
DK64_RS06800	WP_002965315.1	lytic transglycosylase domain-containing protein	7447	5637	5747	3724	4804	1848	6277	3459	1.81469	0.85972	0.38675
DK64_RS06795	WP_002965314.1	hypothetical protein	0	1	108	0	0	15	36.33	5	7.266	2.86116	0.701494
DK64_RS06790	WP_002969519.1	hypothetical protein	0	0	0	0	0	0			#N/A	#N/A
DK64_RS06785	WP_002965311.1	hypothetical protein	878	928	1257	782	1943	717	1021	1147	0.890148	-0.167883	0.938663
DK64_RS06780	WP_004687842.1	FAA hydrolase family protein	301	259	278	245	545	223	279.3	337.7	0.827065	-0.273927	0.826473
DK64_RS06775	WP_025198702.1	nucleoside/nucleotide kinase family protein	9	2	2	2	0	2	4.333	1.333	3.25056	1.70069	0.643624
DK64_RS06770	WP_002965308.1	alpha/beta hydrolase	3808	3256	2659	1515	2130	612	3241	1419	2.284	1.19156	0.299974
DK64_RS06765	WP_004684628.1	LysR family transcriptional regulator	1300	1321	1537	685	1555	675	1386	971.7	1.42637	0.512344	0.621388
DK64_RS06760	WP_002967073.1	alpha-D-glucose phosphate-specific phosphoglucomutase	25	110	69	63	38	16	68	39	1.74359	0.802061	0.666004
DK64_RS06755	WP_032451180.1	iron-sulfur cluster carrier protein ApbC	5	8	1	0	17	1	4.667	6	0.777833	-0.362467	0.969639
DK64_RS06750	WP_002968079.1	lactoylglutathione lyase	4520	4533	4528	3209	4904	2280	4527	3464	1.30687	0.386116	0.617547
DK64_RS06745	WP_002965302.1	hypothetical protein	572	359	409	457	478	236	446.7	390.3	1.1445	0.194723	0.826218
DK64_RS06740	WP_004687839.1	DUF1775 domain-containing protein	9615	8633	8647	7203	11045	3965	8965	7404	1.21083	0.275999	0.749685
DK64_RS16755	WP_002965300.1	hypothetical protein	0	0	11	0	0	0	3.667	0	#N/A	#N/A	0.666004
DK64_RS06735	WP_002969517.1	hypothetical protein	770	697	428	728	890	398	631.7	672	0.94003	-0.0892217	0.969702
DK64_RS06730	WP_002965298.1	hypothetical protein	94	42	131	153	85	61	89	99.67	0.892947	-0.163354	0.945535
DK64_RS06725	WP_002965297.1	L,D-transpeptidase	5856	3957	4412	4946	6305	2668	4742	4640	1.02198	0.0313709	1
DK64_RS06720	WP_025198701.1	translocation/assembly module TamB	971	969	1865	2084	2746	813	1268	1881	0.67411	-0.568945	0.680274
DK64_RS06715	WP_025198700.1	outer membrane protein assembly factor	5883	5435	5716	6344	8615	2949	5678	5969	0.951248	-0.0721064	0.990386
DK64_RS06710	WP_004684621.1	SH3 domain-containing protein	220	144	125	572	500	168	163	413.3	0.394387	-1.34232	0.497528
DK64_RS16760	WP_002965293.1	hypothetical protein	0	0	7	0	0	0	2.333	0	#N/A	#N/A	0.666004
DK64_RS06705	WP_004687835.1	cytochrome o ubiquinol oxidase subunit IV	1706	1401	1487	2417	2209	781	1531	1802	0.849612	-0.235125	0.840655
DK64_RS06700	WP_002965291.1	cytochrome o ubiquinol oxidase subunit III	16	6	13	0	62	10	11.67	24	0.48625	-1.04023	0.795658
DK64_RS06695	WP_004687834.1	cytochrome o ubiquinol oxidase subunit I	3960	3007	3087	2573	3082	1553	3351	2403	1.39451	0.479755	0.536099
DK64_RS06690	WP_005977570.1	hypothetical protein	537	548	693	104	51	44	592.7	66.33	8.93562	3.15957	0.0517549
DK64_RS06685	WP_008933640.1	3-deoxy-manno-octulosonate cytidylyltransferase	14	22	6	19	15	2	14	12	1.16667	0.222392	0.944446
DK64_RS06680	WP_004684613.1	prephenate dehydratase	2677	1565	1837	1763	1979	738	2026	1493	1.357	0.44042	0.666004
DK64_RS06675	WP_004687829.1	NAD(+) diphosphatase	245	198	227	355	508	406	223.3	423	0.527896	-0.921674	0.209121
DK64_RS06670	WP_002965282.1	HIT family protein	0	1	0	0	1	0	0.3333	0.3333	1	0	1
-		signal recognition particle sRNA small type	0	0	0	0	0	0			#N/A	#N/A
DK64_RS06665	WP_002965281.1	DNA polymerase III subunit gamma/tau	6454	15874	122824	42400	43694	1545	48384	29213	1.65625	0.72792	0.857885
DK64_RS06660	WP_002965280.1	YbaB/EbfC family nucleoid-associated protein	919	934	990	560	698	301	947.7	519.7	1.82355	0.866751	0.266254
DK64_RS06655	WP_002965279.1	recombination protein RecR	805	772	1117	686	1269	355	898	770	1.16623	0.221857	0.875903
DK64_RS06650	WP_002967064.1	lytic murein transglycosylase	2765	2619	2745	4314	5636	1840	2710	3930	0.689567	-0.536236	0.666004
DK64_RS06645	WP_002965276.1	LysR family transcriptional regulator	6492	4897	6299	1155	1368	607	5896	1043	5.65292	2.499	0.056093
DK64_RS06640	WP_025198686.1	putative sulfate exporter family transporter	4320	3844	3770	286	835	315	3978	478.7	8.31001	3.05485	0.0249283
DK64_RS06635	WP_002965274.1	30S ribosomal protein S1	210	4728	685	1896	1791	1107	1874	1598	1.17272	0.229854	0.985349
DK64_RS16775	WP_004686737.1	hypothetical protein	46	17	97	32	60	5	53.33	32.33	1.64955	0.722074	0.752687
DK64_RS06630	WP_004685325.1	cytidylate kinase	2	0	0	0	0	0	0.6667	0	#N/A	#N/A	0.666004
DK64_RS06625	WP_004685324.1	3-phosphoshikimate 1-carboxyvinyltransferase	7	1	7	0	1	0	5	0.3333	15.0015	3.90703	0.453058
DK64_RS06620	WP_002965271.1	TIGR02300 family protein	0	5	0	1	0	0	1.667	0.3333	5.0015	2.32236	0.736803
-		tRNA-Ala	0	0	0	0	0	0			#N/A	#N/A
DK64_RS06610	WP_004687826.1	acyltransferase	299	277	582	420	544	105	386	356.3	1.08336	0.115508	0.98826
DK64_RS06605	WP_004687825.1	CHRD domain-containing protein	296	167	158	420	325	182	207	309	0.669903	-0.577976	0.642931
DK64_RS06600	WP_004687824.1	acetoacetate--CoA ligase	3355	2894	3027	4069	4560	2289	3092	3639	0.849684	-0.235002	0.739792
DK64_RS06595	WP_002965267.1	isovaleryl-CoA dehydrogenase	2077	1527	2034	2850	3325	1281	1879	2485	0.756137	-0.403281	0.68289
DK64_RS06590	WP_004687823.1	methylcrotonoyl-CoA carboxylase	3945	2911	2929	5005	7101	2578	3262	4895	0.666394	-0.585552	0.652273
DK64_RS06585	WP_025198699.1	acetyl/propionyl/methylcrotonyl-CoA carboxylase subunit alpha	9780	7623	7775	12317	13141	5404	8393	10287	0.815884	-0.293564	0.752687
DK64_RS06580	WP_004687821.1	hydroxymethylglutaryl-CoA lyase	91	69	146	294	194	81	102	189.7	0.537691	-0.895151	0.627738
DK64_RS06575	WP_004687820.1	crotonase/enoyl-CoA hydratase family protein	18742	109325	19292	32052	33236	16380	49120	27223	1.80436	0.851484	0.764809
DK64_RS16780	WP_004691203.1	hypothetical protein	8	12	0	24	143	0	6.667	55.67	0.119759	-3.06179	0.666004
DK64_RS16785	WP_004689359.1	hypothetical protein	0	0	0	0	0	0			#N/A	#N/A
DK64_RS06570	WP_004687819.1	branched chain amino acid ABC transporter substrate-binding protein	1304	1111	1237	913	1127	416	1217	818.7	1.4865	0.571922	0.517435
DK64_RS0115250	WP_002968061.1	hypothetical protein	1211	781	1299	1782	1711	680	1097	1391	0.788641	-0.342559	0.749685
DK64_RS06560	WP_004687817.1	ABC transporter substrate-binding protein	60424	34287	37171	17816	15728	7042	43961	13529	3.24939	1.70017	0.290559
DK64_RS06555	WP_004687816.1	ABC transporter substrate-binding protein	237	171	169	491	390	126	192.3	335.7	0.572833	-0.803814	0.634494
DK64_RS06550	WP_002965255.1	microcin C ABC transporter permease YejB	8	7	0	0	0	0	5	0	#N/A	#N/A	0.493179
DK64_RS06545	WP_002965254.1	ABC transporter permease	1	14	0	0	2	0	5	0.6667	7.49963	2.90682	0.681869
DK64_RS06540	WP_004687815.1	ABC transporter ATP-binding protein	8	1	14	3	0	0	7.667	1	7.667	2.93866	0.53847
DK64_RS06535	WP_004687814.1	glyoxylate/hydroxypyruvate reductase A	858	709	774	1269	1678	688	780.3	1212	0.643812	-0.635289	0.593049
DK64_RS06530	WP_004687813.1	molybdopterin-synthase adenylyltransferase MoeB	591	352	532	646	1229	626	491.7	833.7	0.58978	-0.76175	0.560834
DK64_RS06525	WP_004687812.1	DNA replication/repair protein RecF	106	85	76	242	102	104	89	149.3	0.596115	-0.746337	0.639082
DK64_RS06520	WP_006163792.1	DNA polymerase III subunit beta	7	306	221	44	26	3	178	24.33	7.31607	2.87107	0.53847
DK64_RS06515	WP_002970905.1	chromosomal replication initiator protein DnaA	4	6	44	2	1	0	18	1	18	4.16993	0.632938
DK64_RS06510	WP_002965247.1	30S ribosomal protein S20	0	0	0	0	0	0			#N/A	#N/A
DK64_RS0115255	WP_014490239.1	hypothetical protein	0	0	0	0	0	0			#N/A	#N/A
DK64_RS06505	WP_002965246.1	enoyl-CoA hydratase	49	13	61	39	227	23	41	96.33	0.42562	-1.23236	0.720294
DK64_RS06500	WP_004687811.1	bifunctional DNA-formamidopyrimidine glycosylase/DNA-(apurinic or apyrimidinic site) lyase	4732	3164	3106	8694	8472	4231	3667	7132	0.514162	-0.959706	0.464178
DK64_RS06495	WP_002965244.1	pilus biosynthesis protein	6	10	171	0	0	0	62.33	0	#N/A	#N/A	0.666004
DK64_RS06490	WP_032451181.1	cytochrome c oxidase subunit II	146	130	192	141	249	56	156	148.7	1.04909	0.0691414	1
DK64_RS06485	WP_002968054.1	MarR family transcriptional regulator	2806	2429	2778	3082	3707	1715	2671	2835	0.942152	-0.0859688	0.948596
DK64_RS06480	WP_004687809.1	peptidase P60	6041	3228	3807	4265	3532	1812	4359	3203	1.36091	0.444573	0.666004
DK64_RS06475	WP_002967049.1	alpha/beta hydrolase	1257	744	784	1442	1428	541	928.3	1137	0.816447	-0.292569	0.806239
DK64_RS06470	WP_004687808.1	D-glycerate dehydrogenase	353	273	360	857	1624	613	328.7	1031	0.318817	-1.6492	0.45366
DK64_RS06465	WP_004687807.1	hypothetical protein	0	0	0	0	0	1	0	0.3333	0	#N/A	0.666004
DK64_RS06460	WP_004684587.1	MetQ/NlpA family ABC transporter substrate-binding protein	6090	5453	6553	7518	9325	3226	6032	6690	0.901644	-0.14937	0.914902
DK64_RS06455	WP_002971804.1	transcriptional repressor	4109	2713	3545	2804	2619	1107	3456	2177	1.58751	0.666762	0.508701
DK64_RS06450	WP_004687806.1	3-hydroxyacyl	4	1	1	0	0	0	2	0	#N/A	#N/A	0.49077
DK64_RS06445	WP_004687805.1	beta-ketoacyl-ACP synthase I	7	17	1	12	2	2	8.333	5.333	1.56254	0.643889	0.837528
DK64_RS06440	WP_002965233.1	enoyl	5447	26841	24488	6259	5307	834	18925	4133	4.579	2.19503	0.477652
DK64_RS06430	WP_004687803.1	polyribonucleotide nucleotidyltransferase	10	93	27	42	20	17	43.33	26.33	1.64565	0.718659	0.795312
DK64_RS06425	WP_002965230.1	30S ribosomal protein S15	2	3	0	0	0	0	1.667	0	#N/A	#N/A	0.508701
DK64_RS06420	WP_002965229.1	tRNA pseudouridine(55) synthase TruB	2216	1594	2188	904	1187	552	1999	881	2.26901	1.18206	0.221679
DK64_RS06415	WP_004687802.1	30S ribosome-binding factor RbfA	0	2	44	0	1	0	15.33	0.3333	45.9946	5.52339	0.666004
DK64_RS06410	WP_004687801.1	translation initiation factor IF-2	0	15	0	1	0	0	5	0.3333	15.0015	3.90703	0.685212
DK64_RS06405	WP_002965226.1	RNA-binding protein	59	20	3	19	0	6	27.33	8.333	3.27973	1.71358	0.666004
DK64_RS16795	WP_008933617.1	hypothetical protein	30	9	0	14	1	5	13	6.667	1.9499	0.963402	0.789189
DK64_RS06400	WP_002965225.1	transcription termination/antitermination protein NusA	0	9	17	1	0	0	8.667	0.3333	26.0036	4.70064	0.543863
DK64_RS06395	WP_004687800.1	ribosome maturation factor	1	1	0	0	0	7	0.6667	2.333	0.285769	-1.80708	0.766753
DK64_RS06390	WP_004684581.1	tRNA (guanosine(46)-N7)-methyltransferase TrmB	373	258	387	700	977	365	339.3	680.7	0.498457	-1.00446	0.510837
DK64_RS06385	WP_004687799.1	methionine adenosyltransferase	75	569	150	218	146	59	264.7	141	1.8773	0.908663	0.743626
DK64_RS06380	WP_002965221.1	XRE family transcriptional regulator	3	1	7	1	0	1	3.667	0.6667	5.50022	2.45949	0.549748
DK64_RS06375	WP_004687798.1	apolipoprotein N-acyltransferase	984	736	550	1894	2004	732	756.7	1543	0.490408	-1.02794	0.515052
DK64_RS06370	WP_004687797.1	HlyC/CorC family transporter	3194	2546	3175	3310	4110	1575	2972	2998	0.991328	-0.0125663	1
DK64_RS06365	WP_002971812.1	rRNA maturation RNase YbeY	5	5	30	2	9	0	13.33	3.667	3.63512	1.862	0.666004
DK64_RS06360	WP_012219712.1	PhoH family protein	4205	3049	3288	905	903	497	3514	768.3	4.57373	2.19337	0.0841348
DK64_RS06355	WP_004687796.1	tRNA (N6-isopentenyl adenosine(37)-C2)-methylthiotransferase MiaB	2475	1914	2321	2593	3395	1125	2237	2371	0.943484	-0.0839304	0.982954
DK64_RS06350	WP_002967046.1	1-acyl-sn-glycerol-3-phosphate acyltransferase	435	318	511	129	372	93	421.3	198	2.12778	1.08935	0.474929
DK64_RS06345	WP_004687795.1	ribosomal-protein-alanine N-acetyltransferase	33	205	159	74	20	6	132.3	33.33	3.9694	1.98892	0.527813
DK64_RS06340	WP_004687794.1	tRNA (adenosine(37)-N6)-threonylcarbamoyltransferase complex dimerization subunit type 1 TsaB	3	2	0	1	0	0	1.667	0.3333	5.0015	2.32236	0.61294
DK64_RS06335	WP_002965212.1	DNA starvation/stationary phase protection protein Dps	6854	5299	5674	5956	6410	2476	5942	4947	1.20113	0.264395	0.751056
DK64_RS06330	WP_004687793.1	aminopeptidase	3543	3288	3621	4206	5856	1894	3484	3985	0.874279	-0.193835	0.881725
DK64_RS06325	WP_004687792.1	hypothetical protein	100	109	190	310	317	109	133	245.3	0.542193	-0.883121	0.587694
DK64_RS06320	WP_006071823.1	cell wall hydrolase	13224	12283	13832	9081	15841	6394	13113	10439	1.25615	0.329014	0.683744
DK64_RS06315	WP_002965207.1	phosphate regulon transcriptional regulatory protein PhoB	5	10	2	0	0	4	5.667	1.333	4.25131	2.08791	0.564813
DK64_RS06310	WP_004687790.1	phosphate signaling complex protein PhoU	31	74	86	121	42	24	63.67	62.33	1.0215	0.0306871	1
DK64_RS06305	WP_002971817.1	phosphate ABC transporter ATP-binding protein	0	0	39	0	0	0	13	0	#N/A	#N/A	0.666004
DK64_RS06300	WP_002965204.1	phosphate ABC transporter permease PstA	1	15	4	1	1	1	6.667	1	6.667	2.73704	0.628643
DK64_RS06295	WP_004687789.1	phosphate ABC transporter permease subunit PstC	10	11	29	1	0	0	16.67	0.3333	50.015	5.64429	0.397969
DK64_RS06290	WP_002965202.1	phosphonate ABC transporter substrate-binding protein	0	1	1	0	0	0	0.6667	0	#N/A	#N/A	0.49077
DK64_RS06285	WP_002965201.1	DUF454 domain-containing protein	1178	753	879	2121	1889	922	936.7	1644	0.569769	-0.811551	0.517435
DK64_RS16800	WP_002965200.1	hypothetical protein	0	0	0	0	0	0			#N/A	#N/A
DK64_RS06280	WP_004687787.1	hypothetical protein	1204	2512	1859	1989	2137	906	1858	1677	1.10793	0.147868	0.926714
DK64_RS06275	WP_032450492.1	ATP-binding protein	784	773	652	858	1343	424	736.3	875	0.841486	-0.248989	0.842247
DK64_RS06270	WP_004687785.1	glutathione synthetase	98	530	233	206	94	16	287	105.3	2.72555	1.44655	0.632054
DK64_RS06265	WP_002965194.1	DUF1330 domain-containing protein	279	199	273	242	606	147	250.3	331.7	0.754598	-0.406221	0.822074
DK64_RS06260	WP_004687784.1	orotidine-5\'-phosphate decarboxylase	2	3	0	1	2	0	1.667	1	1.667	0.737254	0.795658
DK64_RS06255	WP_004687783.1	methyltransferase domain-containing protein	1316	920	1144	1919	2094	867	1127	1627	0.692686	-0.529727	0.642521
DK64_RS06250	WP_004684564.1	molecular chaperone DnaJ	31	23	68	5	4	4	40.67	4.333	9.38611	3.23053	0.402556
DK64_RS06245	WP_004687781.1	molecular chaperone DnaK	5	4	17	0	0	0	8.667	0	#N/A	#N/A	0.484289
DK64_RS06240	WP_004687780.1	gfo/Idh/MocA family oxidoreductase	25070	18321	19736	13227	16063	6235	21042	11842	1.7769	0.829359	0.404707
DK64_RS06235	WP_004687779.1	phenylalanine--tRNA ligase subunit beta	8	11	37	3	0	1	18.67	1.333	14.006	3.80797	0.511256
DK64_RS06230	WP_002967041.1	phenylalanine--tRNA ligase subunit alpha	8	13	3	3	2	0	8	1.667	4.79904	2.26275	0.481878
DK64_RS06220	WP_004687778.1	50S ribosomal protein L20	1	7	11	3	0	1	6.333	1.333	4.75094	2.24821	0.554896
DK64_RS06215	WP_004687777.1	50S ribosomal protein L35	0	0	0	0	0	0			#N/A	#N/A
DK64_RS06205	WP_011265387.1	translation initiation factor IF-3	2	1	8	10	8	5	3.667	7.667	0.478284	-1.06406	0.58736
DK64_RS06200	WP_004687776.1	alpha/beta hydrolase	1389	1203	1257	2807	3455	1637	1283	2633	0.487277	-1.03719	0.41377
DK64_RS06195	WP_004687775.1	benzoate transporter BenE	1770	1452	1723	2740	3046	1205	1648	2330	0.707296	-0.499614	0.661828
DK64_RS06190	WP_002965178.1	DUF2852 domain-containing protein	173	122	76	225	288	209	123.7	240.7	0.513918	-0.960391	0.315701
DK64_RS06185	WP_002965177.1	M48 family peptidase	872	499	561	1390	1070	540	644	1000	0.644	-0.634867	0.633005
DK64_RS06180	WP_004687774.1	YdcF family protein	112	65	40	164	119	8	72.33	97	0.74567	-0.423391	0.857042
DK64_RS06175	WP_002965175.1	N-(5\'-phosphoribosyl)anthranilate isomerase	134	87	114	19	6	30	111.7	18.33	6.09384	2.60735	0.116394
DK64_RS06170	WP_004692070.1	tryptophan synthase subunit beta	285	218	290	41	6	54	264.3	33.67	7.84972	2.97264	0.0597695
DK64_RS06165	WP_002965173.1	hypothetical protein	0	0	2	21	0	9	0.6667	10	0.06667	-3.90682	0.58736
DK64_RS06160	WP_004687772.1	tryptophan synthase subunit alpha	1945	2421	1733	353	156	66	2033	191.7	10.6051	3.40669	0.0614831
DK64_RS06155	WP_004687771.1	acetyl-CoA carboxylase carboxyl transferase subunit beta	6	7	4	2	1	0	5.667	1	5.667	2.50259	0.194839
DK64_RS06145	WP_002965169.1	thioredoxin	0	0	67	3	0	0	22.33	1	22.33	4.48091	0.680274
DK64_RS06140	WP_004687770.1	double-strand break repair helicase AddA	13	22	30	19	22	1	21.67	14	1.54786	0.630272	0.683744
DK64_RS06135	WP_004687769.1	double-strand break repair protein AddB	27	36	17	46	31	33	26.67	36.67	0.727298	-0.459382	0.617547
DK64_RS06130	WP_004687768.1	nucleotidyltransferase family protein	74	40	23	64	26	39	45.67	43	1.06209	0.0869101	1
DK64_RS06125	WP_004687767.1	bifunctional tRNA (adenosine(37)-N6)-threonylcarbamoyltransferase complex ATPase subunit type 1 TsaE/phosphotransferase	6	5	6	2	0	0	5.667	0.6667	8.50007	3.08748	0.0934832
DK64_RS06120	WP_025198697.1	two-component sensor histidine kinase	3	5	3	0	0	0	3.667	0	#N/A	#N/A	0.14065
DK64_RS16810	WP_002965163.1	hypothetical protein	0	0	3	0	0	0	1	0	#N/A	#N/A	0.666004
DK64_RS06115	WP_002965162.1	adenosylhomocysteinase	37	51	23	11	14	1	37	8.667	4.26907	2.09392	0.315701
DK64_RS16815	WP_004686730.1	hypothetical protein	2	3	13	7	0	0	6	2.333	2.5718	1.36278	0.701494
DK64_RS06110	WP_002965161.1	HPr family phosphocarrier protein	356	250	607	376	482	142	404.3	333.3	1.21302	0.278605	0.856479
DK64_RS06105	WP_002965160.1	PTS sugar transporter subunit IIA	4	2	14	31	45	4	6.667	26.67	0.249981	-2.00011	0.570699
DK64_RS16820	WP_004687765.1	hypothetical protein	10	5	22	36	30	14	12.33	26.67	0.462317	-1.11305	0.536099
DK64_RS06100	WP_002965158.1	HPr kinase/phosphorylase	4	0	9	15	0	2	4.333	5.667	0.764602	-0.387219	0.959963
DK64_RS06095	WP_004687764.1	HAMP domain-containing protein (BvrS)	7	17	9	18	1	1	11	6.667	1.64992	0.722394	0.78198
DK64_RS06090	WP_004687763.1	DNA-binding response regulator (BvrR)	0	4	3	0	0	0	2.333	0	#N/A	#N/A	0.497528
DK64_RS06085	WP_004687762.1	phosphoenolpyruvate carboxykinase (ATP)	4247	3065	4069	3064	3801	1405	3794	2757	1.37613	0.46062	0.633812
DK64_RS06080	WP_004684545.1	aminoacyl-tRNA hydrolase	1	2	13	0	0	0	5.333	0	#N/A	#N/A	0.617547
DK64_RS06075	WP_004687761.1	type I pantothenate kinase	4	4	0	0	0	0	2.667	0	#N/A	#N/A	0.49077
DK64_RS06070	WP_002965152.1	phosphoribosyl-ATP diphosphatase	169	116	184	0	1	1	156.3	0.6667	234.438	7.87306	0.0785784
DK64_RS06065	WP_002965151.1	imidazole glycerol phosphate synthase subunit HisF	0	0	21	0	0	0	7	0	#N/A	#N/A	0.666004
DK64_RS06060	WP_002965150.1	1-(5-phosphoribosyl)-5-((5-phosphoribosylamino)methylideneamino)imidazole-4-carboxamide isomerase	2	0	0	0	9	3	0.6667	4	0.166675	-2.58489	0.648317
DK64_RS06055	WP_002965149.1	imidazole glycerol phosphate synthase subunit HisH	2	6	2	2	2	0	3.333	1.333	2.50038	1.32214	0.624913
DK64_RS06050	WP_002967036.1	DUF2628 domain-containing protein	20	7	0	0	0	1	9	0.3333	27.0027	4.75503	0.593049
DK64_RS06045	WP_002967034.1	imidazoleglycerol-phosphate dehydratase	251	151	117	10	0	2	173	4	43.25	5.43463	0.212284
DK64_RS06040	WP_002965144.1	HslU--HslV peptidase proteolytic subunit	658	597	911	771	781	480	722	677.3	1.066	0.0922038	0.929979
DK64_RS06035	WP_002965143.1	HslU--HslV peptidase ATPase subunit	370	230	357	494	729	255	319	492.7	0.647453	-0.627153	0.652332
DK64_RS06030	WP_025198696.1	DUF1402 family protein	12361	10635	13065	16949	19055	8182	12020	14729	0.816077	-0.293223	0.732728
DK64_RS06025	WP_004687759.1	XRE family transcriptional regulator	1166	822	645	1243	828	318	877.7	796.3	1.10222	0.140416	0.952399
DK64_RS06020	WP_002965140.1	DNA mismatch repair protein MutS	1	1	56	3	0	0	19.33	1	19.33	4.27277	0.666004
DK64_RS06015	WP_004687758.1	transglycosylase	2439	1884	2058	1933	2568	1044	2127	1848	1.15097	0.202855	0.813629
DK64_RS06010	WP_002965138.1	calcium-binding protein	15808	10796	11769	16474	14927	6484	12791	12628	1.01291	0.0185029	1
DK64_RS06005	WP_002965137.1	membrane protein FxsA	8280	6166	6559	7075	7978	3612	7002	6222	1.12536	0.170389	0.83643
DK64_RS06000	WP_002965136.1	protein-export protein SecB	940	721	756	679	743	339	805.7	587	1.37257	0.456882	0.585812
DK64_RS05995	WP_002965135.1	DNA polymerase III subunit epsilon	3	0	1	2	0	0	1.333	0.6667	1.9994	0.999567	0.810418
DK64_RS05990	WP_004684536.1	dephospho-CoA kinase	0	1	0	0	1	1	0.3333	0.6667	0.499925	-1.00022	0.766753
DK64_RS05985	WP_004687757.1	shikimate dehydrogenase	0	6	12	0	0	3	6	1	6	2.58496	0.617547
DK64_RS05980	WP_004687756.1	Maf-like protein	245	178	103	121	218	119	175.3	152.7	1.148	0.199126	0.882079
DK64_RS05975	WP_004687755.1	kinase/pyrophosphorylase	1038	646	695	2669	1657	881	793	1736	0.456797	-1.13037	0.531999
DK64_RS16825	WP_014315672.1	hypothetical protein	4	5	2	0	7	9	3.667	5.333	0.687605	-0.540347	0.817483
DK64_RS05970	WP_004687754.1	uroporphyrinogen decarboxylase	8	35	136	7	15	0	59.67	7.333	8.13719	3.02453	0.627738
DK64_RS05965	WP_002967029.1	protoporphyrinogen oxidase HemJ	34	51	51	71	63	16	45.33	50	0.9066	-0.141462	0.954775
DK64_RS05955	WP_038418004.1	transcription termination factor Rho	20	102	73	32	38	17	65	29	2.24138	1.16439	0.601348
DK64_RS05950	WP_004687753.1	thioredoxin domain-containing protein	4847	3568	3805	5787	7381	3030	4073	5399	0.754399	-0.4066	0.666317
DK64_RS05945	WP_004687752.1	tRNA uridine-5-carboxymethylaminomethyl(34) synthesis GTPase MnmE	574	429	480	535	902	344	494.3	593.7	0.832575	-0.264347	0.814782
DK64_RS05940	WP_004687751.1	tRNA uridine-5-carboxymethylaminomethyl(34) synthesis enzyme MnmG	535	407	361	150	210	96	434.3	152	2.85724	1.51462	0.186584
DK64_RS05935	WP_004687750.1	ribosomal RNA small subunit methyltransferase G	4	3	3	8	0	0	3.333	2.667	1.24972	0.321603	0.959963
DK64_RS05930	WP_004687749.1	ParA family protein	6	3	0	9	119	0	3	42.67	0.070307	-3.83019	0.666004
DK64_RS05925	WP_004687748.1	ParB/RepB/Spo0J family partition protein	382	1298	319	1228	574	268	666.3	690	0.965652	-0.0504245	1
DK64_RS05920	WP_004687747.1	DNA polymerase III subunit delta	3	2	1	0	0	0	2	0	#N/A	#N/A	0.284251
DK64_RS05915	WP_004687746.1	ABC transporter ATP-binding protein	79	47	18	108	141	114	48	121	0.396694	-1.3339	0.267438
DK64_RS05910	WP_004687745.1	ABC transporter permease	2290	2090	2184	886	812	488	2188	728.7	3.00261	1.58622	0.0422023
DK64_RS16830	WP_002965118.1	hypothetical protein	1574	1152	998	682	636	313	1241	543.7	2.28251	1.19062	0.293729
DK64_RS05905	WP_004686219.1	ABC transporter substrate-binding protein	2364	2333	2275	550	492	207	2324	416.3	5.58251	2.48091	0.0170802
DK64_RS0115275	WP_002965116.1	hypothetical protein	74	63	86	17	53	39	74.33	36.33	2.04597	1.03278	0.329902
DK64_RS05900	WP_002965115.1	LLM class flavin-dependent oxidoreductase	2282	1557	1975	1153	1162	520	1938	945	2.05079	1.03618	0.297479
DK64_RS05895	WP_004684524.1	LacI family DNA-binding transcriptional regulator	42247	34085	33537	28971	31630	13582	36623	24728	1.48103	0.566604	0.508701
DK64_RS05890	WP_004687743.1	gfo/Idh/MocA family oxidoreductase	1476	1354	1487	955	1467	535	1439	985.7	1.45988	0.545846	0.552017
DK64_RS05885	WP_004687742.1	acyl CoA:acetate/3-ketoacid CoA transferase	18257	17654	15181	14679	20476	7466	17031	14207	1.19878	0.261561	0.758873
DK64_RS05880	WP_002965109.1	enoyl-CoA hydratase/isomerase family protein	14	12	11	0	0	64	12.33	21.33	0.578059	-0.790711	0.886158
DK64_RS05875	WP_004687741.1	aldehyde dehydrogenase family protein	2332	1917	1959	3422	4913	2012	2069	3449	0.599884	-0.737244	0.560466
DK64_RS05870	WP_004687740.1	GMC family oxidoreductase	1276	840	984	1981	1530	741	1033	1417	0.729005	-0.456	0.666004
DK64_RS05865	WP_004687739.1	3-ketoacyl-ACP reductase	111	60	20	87	121	79	63.67	95.67	0.665517	-0.587453	0.666004
DK64_RS05860	WP_004687738.1	alanine-phosphoribitol ligase	7749	5710	5318	3902	7171	2137	6259	4403	1.42153	0.507445	0.666004
DK64_RS05855	WP_004685263.1	DUF4354 family protein	29	291	90	83	54	3	136.7	46.67	2.92908	1.55045	0.666004
DK64_RS05850	WP_004687737.1	GFA family protein	82	69	60	35	116	66	70.33	72.33	0.972349	-0.0404539	1
DK64_RS05845	WP_004687736.1	SDR family oxidoreductase	364	244	431	584	692	286	346.3	520.7	0.665066	-0.58843	0.631634
-		tRNA-Arg	4	0	0	0	6	0	1.333	2	0.6665	-0.585323	0.945535
DK64_RS05835	WP_004687735.1	amidohydrolase	17174	12392	11816	14730	13621	5991	13794	11447	1.20503	0.269071	0.759409
DK64_RS05830	WP_002965100.1	D-alanyl-D-alanine carboxypeptidase	5469	3498	3814	4008	5013	2221	4260	3747	1.13691	0.185117	0.849066
DK64_RS05825	WP_004687734.1	GTP-binding protein	3278	2672	2720	1427	1251	637	2890	1105	2.61538	1.38702	0.126625
DK64_RS05820	WP_004685259.1	hypothetical protein	2773	2571	2821	3785	4098	1753	2722	3212	0.847447	-0.238805	0.785192
DK64_RS05815	WP_002965096.1	acetyl-CoA carboxylase carboxyl transferase subunit alpha	2	3	17	0	2	0	7.333	0.6667	10.999	3.45929	0.621559
DK64_RS05810	WP_006014378.1	site-specific tyrosine recombinase XerD	1254	803	1095	925	1172	383	1051	826.7	1.27132	0.346327	0.71341
DK64_RS05805	WP_002968006.1	hypothetical protein	23	10	87	21	37	20	40	26	1.53846	0.621488	0.82154
DK64_RS05800	WP_002971869.1	shikimate kinase	3	0	9	20	11	0	4	10.33	0.387222	-1.36877	0.666317
DK64_RS05795	WP_004687731.1	3-dehydroquinate synthase	22	131	783	99	29	3	312	43.67	7.14449	2.83683	0.666004
DK64_RS05790	WP_004687730.1	HlyC/CorC family transporter	2714	1685	1430	2011	2605	1220	1943	1945	0.998972	-0.00148425	1
DK64_RS05785	WP_002968005.1	BolA family transcriptional regulator	2	2	53	0	0	0	19	0	#N/A	#N/A	0.666004
DK64_RS16835	WP_004684506.1	hypothetical protein	2144	2019	2316	1649	2662	1109	2160	1807	1.19535	0.257435	0.746985
DK64_RS05780	WP_004687729.1	J domain-containing protein	13337	12660	12739	721	1074	392	12912	729	17.7119	4.14665	0.00312914
DK64_RS16840	WP_004684505.1	hypothetical protein	130	139	125	35	57	39	131.3	43.67	3.00664	1.58815	0.0418449
DK64_RS05775	WP_025198692.1	cobaltochelatase subunit CobS	17	7	21	151	81	35	15	89	0.168539	-2.56884	0.470171
DK64_RS05770	WP_004686229.1	cobaltochelatase subunit CobT	19	23	16	156	154	53	19.33	121	0.159752	-2.64609	0.340598
DK64_RS05765	WP_004687726.1	hypothetical protein	4008	2965	3362	3798	3370	1470	3445	2879	1.1966	0.258936	0.758873
DK64_RS05760	WP_004692089.1	cadmium-translocating P-type ATPase	41317	28675	25932	23140	31477	13090	31975	22569	1.41677	0.502602	0.628728
DK64_RS05755	WP_002965082.1	MerR family transcriptional regulator	201	140	258	213	201	79	199.7	164.3	1.21546	0.281502	0.793204
DK64_RS05750	WP_002967999.1	DUF3108 domain-containing protein	674	557	939	940	1333	500	723.3	924.3	0.782538	-0.353767	0.749081
DK64_RS05745	WP_002965079.1	50S ribosomal protein L28	0	0	42	0	1	0	14	0.3333	42.0042	5.39246	0.672984
DK64_RS05740	WP_002965078.1	VUT family protein	109	67	174	264	246	101	116.7	203.7	0.572901	-0.803641	0.60459
DK64_RS16845	WP_081890661.1	autotransporter outer membrane beta-barrel domain-containing protein	23985	18902	19114	14051	19330	6952	20667	13444	1.53727	0.620367	0.517435
DK64_RS05735	WP_004687723.1	hypothetical protein	317	295	263	500	643	182	291.7	441.7	0.660403	-0.598581	0.666004
DK64_RS05730	WP_002970381.1	hypothetical protein	3	0	0	0	0	0	1	0	#N/A	#N/A	0.666004
DK64_RS05725	WP_004687722.1	hypothetical protein	2377	1909	2053	2713	3394	1372	2113	2493	0.847573	-0.23859	0.80022
DK64_RS16850	WP_032450481.1	surface protein	1876	1423	1621	2998	2472	1202	1640	2224	0.73741	-0.439461	0.666004
DK64_RS16855	WP_004687720.1	hypothetical protein	3015	2268	2345	3799	4697	1927	2543	3474	0.732009	-0.450066	0.666004
DK64_RS05715	WP_002965069.1	L,D-transpeptidase	5141	3518	3663	4481	3860	1520	4107	3287	1.24947	0.321313	0.735377
DK64_RS05710	WP_002965068.1	DNA-binding response regulator	6	0	24	0	0	0	10	0	#N/A	#N/A	0.617547
DK64_RS05705	WP_002965067.1	cyclic nucleotide-binding domain-containing protein	16	17	1	68	18	5	11.33	30.33	0.373558	-1.4206	0.680274
DK64_RS05700	WP_004687718.1	exodeoxyribonuclease III	333	295	434	526	546	247	354	439.7	0.805094	-0.31277	0.724543
DK64_RS05695	WP_004686237.1	outer membrane lipoprotein carrier protein LolA	2	0	9	3	0	0	3.667	1	3.667	1.8746	0.689294
DK64_RS05690	WP_002965064.1	aquaporin Z	10636	7875	8518	253	265	87	9010	201.7	44.6703	5.48124	0.043672
DK64_RS05685	WP_002965063.1	hypothetical protein	383	270	380	347	394	242	344.3	327.7	1.05066	0.0712905	0.945535
DK64_RS16860	WP_002969210.1	hypothetical protein	0	1	0	0	0	2	0.3333	0.6667	0.499925	-1.00022	0.874204
DK64_RS05680	WP_002965062.1	cell division ATP-binding protein FtsE	0	3	5	0	21	0	2.667	7	0.381	-1.39214	0.809057
DK64_RS05675	WP_004684490.1	ABC transporter permease	2	1	26	1	0	0	9.667	0.3333	29.0039	4.85818	0.666004
DK64_RS05670	WP_025198690.1	YdcF family protein	1847	1540	1546	2815	3589	1329	1644	2578	0.637704	-0.649042	0.617547
DK64_RS05665	WP_004687716.1	1-acyl-sn-glycerol-3-phosphate acyltransferase	198	128	171	503	370	102	165.7	325	0.509846	-0.971866	0.628643
DK64_RS05660	WP_002965058.1	inorganic pyrophosphatase	0	4	16	0	0	0	6.667	0	#N/A	#N/A	0.617547
DK64_RS05655	WP_002967993.1	YggT family protein	1071	715	985	1418	1931	645	923.7	1331	0.693989	-0.527014	0.666004
-		tRNA-Ala	0	0	19	0	0	0	6.333	0	#N/A	#N/A	0.666004
DK64_RS05645	WP_002969497.1	gamma-glutamylcyclotransferase	204	133	249	204	280	83	195.3	189	1.03333	0.0473057	1
DK64_RS16865	WP_002969209.1	hypothetical protein	56	98	226	102	7	24	126.7	44.33	2.85811	1.51506	0.617547
DK64_RS05640	WP_002965055.1	DUF2125 domain-containing protein	862	785	1057	578	1887	615	901.3	1027	0.877605	-0.188357	0.945535
DK64_RS05635	WP_004687715.1	prephenate/arogenate dehydrogenase family protein	1512	8888	1705	3518	3438	1687	4035	2881	1.40056	0.485999	0.868689
DK64_RS05630	WP_002965053.1	histidinol-phosphate transaminase	55	60	0	1	0	0	38.33	0.3333	115.002	6.84551	0.494555
DK64_RS05625	WP_002965052.1	class I SAM-dependent methyltransferase	1	2	23	0	0	2	8.667	0.6667	12.9999	3.70042	0.666004
DK64_RS16870	WP_004687714.1	hypothetical protein	237	185	186	318	413	104	202.7	278.3	0.728351	-0.457295	0.724543
DK64_RS05620	WP_002965051.1	hypoxanthine phosphoribosyltransferase	8532	6366	6878	5120	5995	2590	7259	4568	1.5891	0.668208	0.464178
DK64_RS05615	WP_004687713.1	TIGR02302 family protein	12	4	51	0	2	0	22.33	0.6667	33.4933	5.0658	0.592411
DK64_RS05610	WP_004687712.1	diaminopimelate decarboxylase	5	8	11	14	1	1	8	5.333	1.50009	0.585053	0.822074
DK64_RS05605	WP_002971893.1	hypothetical protein	75	55	97	61	117	36	75.67	71.33	1.06084	0.0852125	0.998792
DK64_RS05600	WP_004687711.1	argininosuccinate lyase	14	11	30	16	13	0	18.33	9.667	1.89614	0.923067	0.666004
DK64_RS05595	WP_002965046.1	TlpA family protein disulfide reductase	19	12	32	1	45	12	21	19.33	1.08639	0.119548	1
DK64_RS05590	WP_004687710.1	YaiI/YqxD family protein	41	30	0	41	73	20	23.67	44.67	0.529886	-0.916247	0.666004
DK64_RS05585	WP_004687709.1	YihY/virulence factor BrkB family protein	158	109	23	159	263	49	96.67	157	0.615732	-0.699624	0.720992
DK64_RS05580	WP_004687708.1	SDR family oxidoreductase	1634	1560	2061	647	1399	720	1752	922	1.90022	0.926164	0.354882
DK64_RS05575	WP_002965042.1	twin transmembrane helix small protein	0	0	0	0	1	1	0	0.6667	0	#N/A	0.49077
DK64_RS05570	WP_002967989.1	cob(I)yrinic acid a,c-diamide adenosyltransferase	1	0	1	0	5	1	0.6667	2	0.33335	-1.58489	0.708634
DK64_RS05565	WP_025198689.1	7-carboxy-7-deazaguanine synthase QueE	1534	1067	1444	492	766	319	1348	525.7	2.5642	1.35851	0.209121
DK64_RS05560	WP_002965039.1	6-carboxytetrahydropterin synthase QueD	112	99	100	68	172	64	103.7	101.3	1.02369	0.0337817	1
DK64_RS05555	WP_004687706.1	7-cyano-7-deazaguanine synthase	194	157	81	192	424	172	144	262.7	0.548154	-0.867347	0.622821
DK64_RS05550	WP_004684482.1	electron transfer flavoprotein subunit beta/FixA family protein	0	1	0	32	0	1	0.3333	11	0.0303	-5.04454	0.666004
DK64_RS05545	WP_004687705.1	electron transfer flavoprotein subunit alpha/FixB family protein	11	7	64	88	40	5	27.33	44.33	0.616513	-0.697798	0.825361
DK64_RS16875	WP_004686719.1	hypothetical protein	1	0	46	0	3	1	15.67	1.333	11.7554	3.55526	0.68289
DK64_RS05540	WP_002965034.1	3-hydroxybutyryl-CoA dehydrogenase	2024	1346	1452	1459	1525	868	1607	1284	1.25156	0.323725	0.666004
DK64_RS05535	WP_004687704.1	cysteine synthase A	111	144	202	63	163	78	152.3	101.3	1.50346	0.588282	0.642521
DK64_RS05530	WP_029659123.1	universal stress protein	4	2	0	0	47	6	2	17.67	0.113186	-3.14323	0.666004
DK64_RS05525	WP_004687702.1	cystathionine gamma-synthase family protein	1516	1049	1233	1326	883	531	1266	913.3	1.38618	0.471117	0.628728
DK64_RS05520	WP_004687700.1	asparaginase	956	731	1075	1095	1192	592	920.7	959.7	0.959362	-0.0598523	0.987218
DK64_RS05515	WP_002965027.1	GntR family transcriptional regulator	2116	1476	1870	1229	2410	733	1821	1457	1.24983	0.32173	0.777459
DK64_RS05510	WP_002965026.1	asparaginase	1216	779	848	1523	1359	631	947.7	1171	0.809308	-0.305239	0.758766
DK64_RS05505	WP_004687699.1	amino acid ABC transporter ATP-binding protein	2	0	1	0	0	0	1	0	#N/A	#N/A	0.536099
DK64_RS05500	WP_004687698.1	aspartate ammonia-lyase	1984	1611	1777	1810	2136	1037	1791	1661	1.07827	0.108713	0.903651
DK64_RS05495	WP_025198688.1	arginase	2360	1725	2425	3189	4245	1823	2170	3086	0.703176	-0.508043	0.642521
DK64_RS05490	WP_004686248.1	amino acid ABC transporter ATP-binding protein	7314	5844	6238	7411	7267	2962	6465	5880	1.09949	0.136834	0.901093
DK64_RS05485	WP_004687696.1	amino acid ABC transporter permease	335	264	196	972	760	361	265	697.7	0.379819	-1.39661	0.439261
DK64_RS05480	WP_004687695.1	amino acid ABC transporter permease	1159	905	1262	415	714	271	1109	466.7	2.37626	1.24869	0.243345
DK64_RS05475	WP_004687694.1	amino acid ABC transporter substrate-binding protein	701	588	575	557	497	348	621.3	467.3	1.32955	0.410941	0.483919
DK64_RS16880	WP_002965018.1	hypothetical protein	31	42	114	22	0	0	62.33	7.333	8.49993	3.08745	0.49077
DK64_RS05470	WP_004687693.1	LysR family transcriptional regulator	2752	2538	3095	2357	5456	1902	2795	3238	0.863187	-0.212255	0.898161
DK64_RS0115305	WP_002965016.1	hypothetical protein	14	17	13	54	123	19	14.67	65.33	0.224552	-2.15488	0.553048
-		tRNA-Leu	0	0	0	0	0	0			#N/A	#N/A
DK64_RS05455	WP_004687692.1	phosphoethanolamine transferase	5996	4470	5005	4862	5428	1965	5157	4085	1.26242	0.336196	0.688526
DK64_RS05450	WP_002967001.1	GNAT family N-acetyltransferase	971	799	967	994	1097	511	912.3	867.3	1.05189	0.0729772	0.96527
DK64_RS0115310	WP_002970362.1	hypothetical protein	10	13	6	5	19	18	9.667	14	0.6905	-0.534287	0.699934
DK64_RS05445	WP_004687691.1	protein translocase subunit SecA	16	30	33	42	17	2	26.33	20.33	1.29513	0.373097	0.865078
DK64_RS0115315	WP_014300011.1	hypothetical protein	174	123	76	185	218	115	124.3	172.7	0.719745	-0.474442	0.666004
DK64_RS05440	WP_032451183.1	peptidylprolyl isomerase	6211	4622	4834	6146	6898	2870	5222	5305	0.984354	-0.0227503	1
DK64_RS05435	WP_002965009.1	bifunctional glutamate N-acetyltransferase/amino-acid N-acetyltransferase	177	201	169	90	106	42	182.3	79.33	2.298	1.20038	0.179878
DK64_RS05430	WP_002967977.1	(deoxy)nucleoside triphosphate pyrophosphohydrolase	25454	20034	25545	15458	16169	7404	23678	13010	1.81998	0.863926	0.315444
DK64_RS05425	WP_002965006.1	hypothetical protein	2646	2133	2103	1567	2044	800	2294	1470	1.56054	0.642049	0.489691
DK64_RS05420	WP_004684463.1	hypothetical protein	8	1	43	0	11	0	17.33	3.667	4.72593	2.2406	0.666004
DK64_RS05415	WP_002965004.1	hydroxyacylglutathione hydrolase	312	209	156	304	360	144	225.7	269.3	0.838099	-0.254808	0.828369
DK64_RS05410	WP_004687689.1	septation protein A	5	1	13	1	2	0	6.333	1	6.333	2.66289	0.592411
DK64_RS05405	WP_004687688.1	signal recognition particle-docking protein FtsY	15	88	997	5	12	1	366.7	6	61.1167	5.93349	0.666004
DK64_RS05400	WP_002965001.1	tRNA (N(6)-L-threonylcarbamoyladenosine(37)-C(2))-methylthiotransferase MtaB	1	9	14	0	2	2	8	1.333	6.0015	2.58532	0.536099
DK64_RS05395	WP_004687687.1	diaminopimelate epimerase	138	1299	189	387	302	132	542	273.7	1.98027	0.985697	0.771362
DK64_RS16885	WP_002964999.1	hypothetical protein	6	1	0	0	0	0	2.333	0	#N/A	#N/A	0.642521
DK64_RS05390	WP_002964998.1	hypothetical protein	31	101	132	43	23	4	88	23.33	3.77197	1.91532	0.49077
DK64_RS05385	WP_004686709.1	cell division protein ZapE	201	146	141	76	267	68	162.7	137	1.18759	0.248038	0.903387
DK64_RS16890	WP_002964996.1	hypothetical protein	55	43	46	66	125	61	48	84	0.571429	-0.807355	0.536619
DK64_RS05380	WP_004686256.1	malate dehydrogenase	0	0	0	0	0	0			#N/A	#N/A
DK64_RS05375	WP_002964994.1	ADP-forming succinate--CoA ligase subunit beta	1118	796	625	351	204	104	846.3	219.7	3.85207	1.94563	0.237471
DK64_RS05370	WP_004687686.1	succinate--CoA ligase subunit alpha	357	366	375	98	128	27	366	84.33	4.34009	2.11773	0.0537358
DK64_RS05365	WP_004687685.1	2-oxoglutarate dehydrogenase subunit E1	233	1049	208	400	504	152	496.7	352	1.41108	0.496799	0.854375
DK64_RS05360	WP_004687684.1	2-oxoglutarate dehydrogenase complex dihydrolipoyllysine-residue succinyltransferase	5	5	7	0	0	0	5.667	0	#N/A	#N/A	0.0596065
DK64_RS05355	WP_004684450.1	membrane protein	691	577	375	521	394	161	547.7	358.7	1.5269	0.610608	0.624913
DK64_RS05350	WP_004687683.1	LysE family translocator	2429	1727	1704	1631	2158	902	1953	1564	1.24872	0.320451	0.694869
DK64_RS05345	WP_002964988.1	hypothetical protein	218	240	154	344	566	263	204	391	0.521739	-0.938599	0.493179
DK64_RS05340	WP_004687682.1	dihydrolipoyl dehydrogenase	18	21	17	10	14	1	18.67	8.333	2.24049	1.16381	0.405797
DK64_RS05335	WP_002964985.1	GumN family protein	38	42	47	38	125	44	42.33	69	0.613478	-0.704916	0.68289
DK64_RS05330	WP_002964984.1	tyrosine recombinase XerC	5	3	0	1	0	14	2.667	5	0.5334	-0.90671	0.853625
DK64_RS05325	WP_002964983.1	ribosome maturation factor RimM	30	422	171	51	36	3	207.7	30	6.92333	2.79147	0.584073
DK64_RS05320	WP_004687680.1	tRNA (guanosine(37)-N1)-methyltransferase TrmD	469	370	340	165	217	89	393	157	2.50318	1.32376	0.198199
DK64_RS05315	WP_004685219.1	ArsR family transcriptional regulator	1097	759	676	1685	1856	818	844	1453	0.580867	-0.78372	0.535039
DK64_RS05310	WP_002964980.1	NIPSNAP family protein	90	107	133	417	985	352	110	584.7	0.188131	-2.41019	0.439261
DK64_RS05305	WP_002964979.1	antibiotic biosynthesis monooxygenase	1	0	0	40	0	0	0.3333	13.33	0.0250038	-5.32171	0.673172
DK64_RS05300	WP_002969202.1	hypothetical protein	0	2	0	24	16	4	0.6667	14.67	0.0454465	-4.45969	0.43611
DK64_RS05295	WP_002964977.1	hypothetical protein	1	0	0	0	0	0	0.3333	0	#N/A	#N/A	0.666004
DK64_RS05290	WP_004687679.1	nitrate reductase	544	392	432	455	326	198	456	326.3	1.39749	0.482835	0.592411
DK64_RS05285	WP_002964975.1	50S ribosomal protein L19	116	66	96	454	831	274	92.67	519.7	0.178314	-2.4875	0.404374
DK64_RS05280	WP_002964974.1	3-isopropylmalate dehydratase large subunit	3555	2740	2803	2406	2635	1198	3033	2080	1.45817	0.544162	0.515052
DK64_RS05275	WP_002964973.1	GNAT family N-acetyltransferase	1216	857	837	1229	1236	441	970	968.7	1.00134	0.00193481	1
DK64_RS16895	WP_008503543.1	hypothetical protein	30	25	48	25	16	3	34.33	14.67	2.34015	1.2266	0.483919
DK64_RS05270	WP_002971918.1	succinate dehydrogenase, cytochrome b556 subunit	3	6	6	1	1	1	5	1	5	2.32193	0.229283
DK64_RS05265	WP_004684440.1	succinate dehydrogenase, hydrophobic membrane anchor protein	3	4	0	0	0	0	2.333	0	#N/A	#N/A	0.497528
DK64_RS05260	WP_004686259.1	succinate dehydrogenase flavoprotein subunit	20	42	28	38	14	4	30	18.67	1.60686	0.684241	0.68289
DK64_RS05255	WP_002966992.1	succinate dehydrogenase iron-sulfur subunit	5	4	2	3	3	0	3.667	2	1.8335	0.8746	0.642521
DK64_RS16900	WP_002966991.1	hypothetical protein	278	200	256	178	246	146	244.7	190	1.28789	0.365015	0.601243
DK64_RS05250	WP_050396239.1	VOC family protein	592	459	462	1403	1316	553	504.3	1091	0.462236	-1.1133	0.474989
DK64_RS05240	WP_004687677.1	acyl-CoA thioesterase II	888	847	925	618	1781	686	886.7	1028	0.862549	-0.213322	0.904722
DK64_RS16905	WP_002966990.1	hypothetical protein	0	0	0	0	0	0			#N/A	#N/A
DK64_RS05235	WP_002967962.1	ammonium transporter	8212	5365	5687	9037	8589	3427	6421	7018	0.914933	-0.128262	0.941581
DK64_RS05230	WP_032451184.1	DNA translocase FtsK	2	6	4	0	43	2	4	15	0.266667	-1.90689	0.737777
[truncated: 1,105 more rows]

## Sheet: Table S1B
Table S1B. Genes significantly depleted after intracellular selection (FDR ≤ 10%)
Gene start (bp)	Gene end (bp)	Strand	Gene locus tag	RefSeq protein ID (WP)	Functional annotation	p value	Mean transposon insertion counts, input pool	Mean transposon insertion counts, output pool	Fold change (output vs input)	Log₂ fold change (output vs input)	q value (FDR-adjusted)
3318865	3319869	+	DK64_RS00050	WP_004680953.1	zinc ABC transporter substrate-binding protein ZnuA	1.55432e-06	30898	1945	15.8859	3.98967	0.00312914
1968121	1968750	+	DK64_RS05780	WP_004687729.1	J domain-containing protein	1.93515e-06	12912	729	17.7119	4.14665	0.00312914
430068	430637	-	DK64_RS12685	WP_004688538.1	hypothetical protein	9.63402e-06	1665	79.67	20.8987	4.38534	0.0103855
3163343	3164059	+	DK64_RS00685	WP_004687570.1	P-type DNA transfer protein VirB5	2.81315e-05	1913	156.3	12.2393	3.61345	0.0160987
977211	977543	+	DK64_RS10230	WP_004683648.1	Grx4 family monothiol glutaredoxin	3.21988e-05	658.3	74.33	8.85645	3.14673	0.0160987
1635879	1637381	-	DK64_RS07190	WP_004687884.1	RNA polymerase sigma-54 factor	3.49226e-05	39397	5041	7.81531	2.9663	0.0160987
668918	669937	-	DK64_RS11585	WP_004688417.1	anthranilate phosphoribosyltransferase	3.58212e-05	15769	1539	10.2463	3.35703	0.0160987
2312835	2313716	-	DK64_RS04265	WP_004687087.1	D-amino-acid transaminase	4.19281e-05	2032	33.67	60.3505	5.91529	0.0160987
49843	50130	+	DK64_RS14355	WP_002964887.1	usg family protein	4.48015e-05	337.7	15	22.5133	4.49271	0.0160987
2470375	2471190	-	DK64_RS03625	WP_004682112.1	pyrroline-5-carboxylate reductase	6.26785e-05	6003	796.3	7.53862	2.9143	0.0170802
1940995	1941960	-	DK64_RS05905	WP_004686219.1	ABC transporter substrate-binding protein	6.29455e-05	2324	416.3	5.58251	2.48091	0.0170802
2499131	2499373	+	DK64_RS17070	WP_002965891.1	hypothetical protein	7.20618e-05	8707	1434	6.07183	2.60213	0.0170802
558854	559333	+	DK64_RS12115	WP_004688470.1	DUF192 domain-containing protein	7.29138e-05	312	21	14.8571	3.89308	0.0170802
3107227	3107934	-	DK64_RS00920	WP_006193251.1	LuxR family transcriptional regulator	7.39404e-05	16218	502.3	32.2875	5.0129	0.0170802
2141915	2142718	+	DK64_RS05030	WP_002967391.1	ABC transporter permease	0.000110562	393.3	69.67	5.64518	2.49702	0.0227086
1626617	1626817	+	DK64_RS16680	WP_002968678.1	hypothetical protein	0.000112349	2482	623.7	3.97948	1.99258	0.0227086
2819499	2820221	+	DK64_RS02135	WP_004681766.1	porin family protein	0.000121918	16980	2594	6.54588	2.71059	0.0231932
1146819	1149071	-	DK64_RS09425	WP_004688165.1	GTP pyrophosphokinase rsh	0.000133525	2825.3	92.67	30.4878	4.93016	0.0242065
3051507	3052202	-	DK64_RS01185	WP_004687508.1	ATP phosphoribosyltransferase	0.00014323	7650	53	144.34	7.17332	0.0249283
1777491	1778510	+	DK64_RS06640	WP_025198686.1	putative sulfate exporter family transporter	0.000146456	3978	478.7	8.31001	3.05485	0.0249283
3087219	3088010	+	DK64_RS01015	WP_002968266.1	DeoR/GlpR transcriptional regulator	0.000166536	1162	94.33	12.3185	3.62275	0.0259355
848098	848685	-	DK64_RS10855	WP_004683738.1	hypothetical protein	0.000175493	1334	189.3	7.04702	2.81701	0.0259355
3165626	3166345	+	DK64_RS00670	WP_002966517.1	type IV secretion system protein virB8	0.000176432	395	44.67	8.84262	3.14447	0.0259355
1402797	1404248	-	DK64_RS08240	WP_004688015.1	ribosome biogenesis GTPase Der	0.000219511	6.333	0.3333	19.0009	4.248	0.0308652
1617711	1618469	-	DK64_RS07295	WP_002965431.1	phosphoadenylyl-sulfate reductase	0.000236301	163.7	41	3.99268	1.99736	0.0318416
2116208	2116480	+	DK64_RS16910	WP_002964940.1	hypothetical protein	0.000329149	5390	1129	4.77414	2.25524	0.039052
773925	774413	+	DK64_RS11145	WP_002964163.1	NUDIX domain-containing protein	0.000334651	16773	3619	4.63471	2.21248	0.039052
76251	79727	+	DK64_RS14240	WP_004688709.1	pyruvate carboxylase	0.000338112	37098	1879	19.7435	4.3033	0.039052
1968728	1968958	-	DK64_RS16840	WP_004684505.1	hypothetical protein	0.000376824	131.3	43.67	3.00664	1.58815	0.0418449
1536185	1536412	-	DK64_RS07655	WP_002969538.1	hypothetical protein	0.000388171	4	0.3333	12.0012	3.58511	0.0418449
3316928	3317788	-	DK64_RS00060	WP_002966659.1	membrane protein	0.000415873	2040	255.7	7.9781	2.99605	0.0422023
1939467	1940351	-	DK64_RS05910	WP_004687745.1	ABC transporter permease	0.000417586	2188	728.7	3.00261	1.58622	0.0422023
3168364	3169449	+	DK64_RS00655	WP_002966520.1	P-type DNA transfer ATPase VirB11	0.00043082	3565	161.7	22.047	4.46251	0.0422203
1994128	1994814	-	DK64_RS05690	WP_002965064.1	aquaporin Z	0.000459137	9010	201.7	44.6703	5.48124	0.043672
2960931	2962172	-	DK64_RS01580	WP_004687458.1	short-chain dehydrogenase	0.000507611	1705	406.3	4.19641	2.06915	0.0469033
266214	268409	+	DK64_RS13400	WP_004688618.1	anthranilate synthase component I	0.000538628	41722	5678	7.34801	2.87735	0.0483867
806271	808595	+	DK64_RS11035	WP_002964135.1	NADP-dependent malic enzyme	0.000559597	3363	545.3	6.16725	2.62463	0.0489118
1766341	1767306	+	DK64_RS06690	WP_005977570.1	hypothetical protein	0.000608128	592.7	66.33	8.93562	3.15957	0.0517549
1288463	1291126	-	DK64_RS08790	WP_025198734.1	pyruvate, phosphate dikinase	0.000626109	74365	14487	5.13322	2.35986	0.0519189
175053	176012	-	DK64_RS13785	WP_002964760.1	tonB-system energizer ExbB	0.000643157	1050	140	7.5	2.90689	0.0519993
1278600	1279607	+	DK64_RS08840	WP_002963669.1	glycosyltransferase family 4 protein	0.000724893	164	32.67	5.0199	2.32766	0.0537358
1706496	1708331	+	DK64_RS06925	WP_004687854.1	dihydroxy-acid dehydratase	0.000751249	440.7	10.33	42.6621	5.41488	0.0537358
2060759	2061661	+	DK64_RS05370	WP_004687686.1	succinate--CoA ligase subunit alpha	0.000753984	366	84.33	4.34009	2.11773	0.0537358
3153328	3154329	-	DK64_RS00725	WP_004687566.1	KpsF/GutQ family sugar-phosphate isomerase	0.000785667	2211	363.3	6.08588	2.60547	0.0537358
745174	746367	+	DK64_RS11260	WP_025198769.1	D-alanyl-D-alanine carboxypeptidase	0.000803487	2687	1126	2.38632	1.25479	0.0537358
543020	543769	-	DK64_RS12190	WP_002964401.1	JAB domain-containing protein	0.000809028	956.3	133.7	7.15258	2.83846	0.0537358
814589	815983	-	DK64_RS11010	WP_002964128.1	glutathione-disulfide reductase	0.000819222	14790	1592	9.2902	3.21571	0.0537358
1616773	1617066	-	DK64_RS07305	WP_002965433.1	Dabb family protein	0.000830795	4840	671.7	7.2056	2.84912	0.0537358
2383145	2384653	-	DK64_RS03955	WP_004687124.1	glycerol-3-phosphate dehydrogenase	0.000879532	6274	906.7	6.9196	2.79069	0.0557726
557899	558480	+	DK64_RS12120	WP_004688472.1	cold-shock protein	0.000907306	9050	1478	6.12314	2.61427	0.056093
1776485	1777384	-	DK64_RS06645	WP_002965276.1	LysR family transcriptional regulator	0.000919273	5896	1043	5.65292	2.499	0.056093
1611150	1614935	-	DK64_RS07325	WP_004687894.1	methionine synthase	0.000962467	964.3	25.33	38.0695	5.25056	0.0576411
1332641	1332904	-	DK64_RS16510	WP_002963617.1	hypothetical protein	0.000990121	959	187.3	5.12013	2.35618	0.0582191
378029	378940	+	DK64_RS12885	WP_002966898.1	methylenetetrahydrofolate reductase	0.00103986	280.7	24.67	11.3782	3.5082	0.0596065
1883532	1884752	+	DK64_RS06170	WP_004692070.1	tryptophan synthase subunit beta	0.00107193	264.3	33.67	7.84972	2.97264	0.0597695
1885219	1886058	+	DK64_RS06160	WP_004687772.1	tryptophan synthase subunit alpha	0.00112168	2033	191.7	10.6051	3.40669	0.0614831
970359	970682	-	DK64_RS10270	WP_004688255.1	DUF1476 domain-containing protein	0.00123091	3270	1029	3.17784	1.66805	0.0663463
802763	803620	-	DK64_RS11050	WP_004688344.1	ABC transporter ATP-binding protein	0.0012705	2257	473.3	4.76865	2.25358	0.0673574
1032381	1032887	+	DK64_RS09945	WP_006012168.1	outer membrane protein assembly factor BamE	0.0013408	36	3.667	9.81729	3.29532	0.0688279
2161964	2162812	+	DK64_RS04950	WP_025198607.1	enoyl-CoA hydratase	0.00142119	3296	1002	3.28942	1.71783	0.0718147
314512	315219	-	DK64_RS13180	WP_002971389.1	DNA-binding response regulator	0.00147133	4643	815.3	5.69484	2.50965	0.0732042
1528496	1529788	+	DK64_RS07705	WP_004687945.1	histidinol dehydrogenase	0.00158966	4029	45.67	88.2198	6.46303	0.0774195
3131555	3132259	+	DK64_RS00825	WP_002966482.1	DUF1007 family protein	0.00160393	1264	304	4.15789	2.05585	0.0774195
1910501	1910824	-	DK64_RS06070	WP_002965152.1	phosphoribosyl-ATP diphosphatase	0.00165224	156.3	0.6667	234.438	7.87306	0.0785784
2558816	2559625	+	DK64_RS03235	WP_004687217.1	formate dehydrogenase accessory sulfurtransferase FdhD	0.00168415	2847	696.7	4.08641	2.03083	0.0789354
846403	846636	-	DK64_RS16275	WP_002969999.1	hypothetical protein	0.00185401	32.33	1.667	19.3941	4.27755	0.0841348
1279594	1281462	-	DK64_RS08835	WP_025198735.1	polysaccharide biosynthesis protein	0.00186527	122.7	18.67	6.57204	2.71634	0.0841348
2950175	2950882	+	DK64_RS01640	WP_004687452.1	nitrate reductase molybdenum cofactor assembly chaperone	0.00189364	163	44	3.70455	1.8893	0.0841348
1843468	1844451	-	DK64_RS06360	WP_012219712.1	PhoH family protein	0.00189915	3514	768.3	4.57373	2.19337	0.0841348
1714821	1715555	+	DK64_RS06890	WP_025198705.1	DUF1223 domain-containing protein	0.00197121	6859	2019	3.39723	1.76436	0.0849985
711721	711921	-	DK64_RS16175	WP_002964232.1	hypothetical protein	0.00217638	1363	796.7	1.71081	0.774677	0.0886168
2338125	2338892	+	DK64_RS04175	WP_004687100.1	GntR family transcriptional regulator	0.00217667	16236	6401	2.53648	1.34283	0.0886168
1075477	1076427	-	DK64_RS09765	WP_004688201.1	ATPase AAA	0.00225208	942.7	237.7	3.96592	1.98766	0.0897135
173630	174556	-	DK64_RS13795	WP_004688668.1	energy transducer TonB	0.00227474	50.33	5	10.066	3.33142	0.0897135
2905836	2906180	-	DK64_RS01790	WP_002966248.1	acid stress chaperone HdeA	0.00242628	24123	10928	2.20745	1.14238	0.0934116
2414908	2415630	-	DK64_RS03850	WP_025198623.1	hypothetical protein	0.00249794	21772	7450	2.92242	1.54716	0.0934832
3052199	3053329	-	DK64_RS01180	WP_005971898.1	ATP phosphoribosyltransferase regulatory subunit	0.00255572	109.7	28.33	3.87222	1.95316	0.0934832
3164243	3165286	+	DK64_RS00680	WP_002969266.1	type IV secretion system protein VirB6	0.00255728	1692	138.7	12.199	3.60869	0.0934832
1896491	1898026	-	DK64_RS06125	WP_004687767.1	bifunctional tRNA (adenosine(37)-N6)-threonylcarbamoyltransferase complex ATPase subunit type 1 TsaE/phosphotransferase	0.00257026	5.667	0.6667	8.50007	3.08748	0.0934832
3160843	3163338	+	DK64_RS00690	WP_004687569.1	VirB4 family type IV secretion/conjugal transfer ATPase	0.00258244	3877	298	13.0101	3.70156	0.0934832
1237873	1238262	+	DK64_RS09010	WP_004688108.1	type II toxin-antitoxin system death-on-curing family toxin	0.00260157	38574	4692	8.22123	3.03935	0.0934832

## Sheet: Table S1C
Table S1C. Genes exhibiting strong depletion during intracellular growth (log₂ fold change ≥ 2.5)
Gene start (bp)	Gene end (bp)	Strand	Gene locus tag	RefSeq protein ID (WP)	Functional annotation	p value	Mean transposon insertion counts, input pool	Mean transposon insertion counts, output pool	Fold change (output vs input)	Log₂ fold change (output vs input)	q value (FDR-adjusted)	Functional category		Category	Count
3318865	3319869	+	DK64_RS00050	WP_004680953.1	zinc ABC transporter substrate-binding protein ZnuA	1.55432e-06	30898	1945	15.8859	3.98967	0.00312914	Transport		Metabolism	19
1968121	1968750	+	DK64_RS05780	WP_004687729.1	J domain-containing protein	1.93515e-06	12912	729	17.7119	4.14665	0.00312914	Regulatory		Regulatory	12
430068	430637	-	DK64_RS12685	WP_004688538.1	hypothetical protein	9.63402e-06	1665	79.67	20.8987	4.38534	0.0103855	Hypothetical		Transport	7
3163343	3164059	+	DK64_RS00685	WP_004687570.1	P-type DNA transfer protein VirB5	2.81315e-05	1913	156.3	12.2393	3.61345	0.0160987	Type IV secretion (VirB)		Type IV secretion (VirB)	5
977211	977543	+	DK64_RS10230	WP_004683648.1	Grx4 family monothiol glutaredoxin	3.21988e-05	658.3	74.33	8.85645	3.14673	0.0160987	Metabolism		Cell envelope / polysaccharide biosynthesis	2
1635879	1637381	-	DK64_RS07190	WP_004687884.1	RNA polymerase sigma-54 factor	3.49226e-05	39397	5041	7.81531	2.9663	0.0160987	Regulatory		Hypothetical protein	9
668918	669937	-	DK64_RS11585	WP_004688417.1	anthranilate phosphoribosyltransferase	3.58212e-05	15769	1539	10.2463	3.35703	0.0160987	Metabolism		total	54
2312835	2313716	-	DK64_RS04265	WP_004687087.1	D-amino-acid transaminase	4.19281e-05	2032	33.67	60.3505	5.91529	0.0160987	Metabolism
49843	50130	+	DK64_RS14355	WP_002964887.1	usg family protein	4.48015e-05	337.7	15	22.5133	4.49271	0.0160987	Hypothetical
2470375	2471190	-	DK64_RS03625	WP_004682112.1	pyrroline-5-carboxylate reductase	6.26785e-05	6003	796.3	7.53862	2.9143	0.0170802	Metabolism
2499131	2499373	+	DK64_RS17070	WP_002965891.1	hypothetical protein	7.20618e-05	8707	1434	6.07183	2.60213	0.0170802	Hypothetical
558854	559333	+	DK64_RS12115	WP_004688470.1	DUF192 domain-containing protein	7.29138e-05	312	21	14.8571	3.89308	0.0170802	Hypothetical
3107227	3107934	-	DK64_RS00920	WP_006193251.1	LuxR family transcriptional regulator	7.39404e-05	16218	502.3	32.2875	5.0129	0.0170802	Regulatory
2141915	2142718	+	DK64_RS05030	WP_002967391.1	ABC transporter permease	0.000110562	393.3	69.67	5.64518	2.49702	0.0227086	Transport
2819499	2820221	+	DK64_RS02135	WP_004681766.1	porin family protein	0.000121918	16980	2594	6.54588	2.71059	0.0231932	Transport
1146819	1149071	-	DK64_RS09425	WP_004688165.1	GTP pyrophosphokinase rsh	0.000133525	2825.3	92.67	30.4878	4.93016	0.0242065	Regulatory
3051507	3052202	-	DK64_RS01185	WP_004687508.1	ATP phosphoribosyltransferase	0.00014323	7650	53	144.34	7.17332	0.0249283	Metabolism
1777491	1778510	+	DK64_RS06640	WP_025198686.1	putative sulfate exporter family transporter	0.000146456	3978	478.7	8.31001	3.05485	0.0249283	Transport
3087219	3088010	+	DK64_RS01015	WP_002968266.1	DeoR/GlpR transcriptional regulator	0.000166536	1162	94.33	12.3185	3.62275	0.0259355	Regulatory
848098	848685	-	DK64_RS10855	WP_004683738.1	hypothetical protein	0.000175493	1334	189.3	7.04702	2.81701	0.0259355	Hypothetical
3165626	3166345	+	DK64_RS00670	WP_002966517.1	type IV secretion system protein virB8	0.000176432	395	44.67	8.84262	3.14447	0.0259355	Type IV secretion (VirB)
1402797	1404248	-	DK64_RS08240	WP_004688015.1	ribosome biogenesis GTPase Der	0.000219511	6.333	0.3333	19.0009	4.248	0.0308652	Regulatory
76251	79727	+	DK64_RS14240	WP_004688709.1	pyruvate carboxylase	0.000338112	37098	1879	19.7435	4.3033	0.039052	Regulatory
1536185	1536412	-	DK64_RS07655	WP_002969538.1	hypothetical protein	0.000388171	4	0.3333	12.0012	3.58511	0.0418449	Hypothetical
3316928	3317788	-	DK64_RS00060	WP_002966659.1	membrane protein	0.000415873	2040	255.7	7.9781	2.99605	0.0422023	Hypothetical
3168364	3169449	+	DK64_RS00655	WP_002966520.1	P-type DNA transfer ATPase VirB11	0.00043082	3565	161.7	22.047	4.46251	0.0422203	Type IV secretion (VirB)
1994128	1994814	-	DK64_RS05690	WP_002965064.1	aquaporin Z	0.000459137	9010	201.7	44.6703	5.48124	0.043672	Transport
2960931	2962172	-	DK64_RS01580	WP_004687458.1	short-chain dehydrogenase	0.000507611	1705	406.3	4.19641	2.06915	0.0469033	Metabolism
266214	268409	+	DK64_RS13400	WP_004688618.1	anthranilate synthase component I	0.000538628	41722	5678	7.34801	2.87735	0.0483867	Metabolism
806271	808595	+	DK64_RS11035	WP_002964135.1	NADP-dependent malic enzyme	0.000559597	3363	545.3	6.16725	2.62463	0.0489118	Metabolism
175053	176012	-	DK64_RS13785	WP_002964760.1	tonB-system energizer ExbB	0.000643157	1050	140	7.5	2.90689	0.0519993	Transport
1706496	1708331	+	DK64_RS06925	WP_004687854.1	dihydroxy-acid dehydratase	0.000751249	440.7	10.33	42.6621	5.41488	0.0537358	Metabolism
3153328	3154329	-	DK64_RS00725	WP_004687566.1	KpsF/GutQ family sugar-phosphate isomerase	0.000785667	2211	363.3	6.08588	2.60547	0.0537358	Metabolism
543020	543769	-	DK64_RS12190	WP_002964401.1	JAB domain-containing protein	0.000809028	956.3	133.7	7.15258	2.83846	0.0537358	Regulatory
814589	815983	-	DK64_RS11010	WP_002964128.1	glutathione-disulfide reductase	0.000819222	14790	1592	9.2902	3.21571	0.0537358	Metabolism
1616773	1617066	-	DK64_RS07305	WP_002965433.1	Dabb family protein	0.000830795	4840	671.7	7.2056	2.84912	0.0537358	Hypothetical
2383145	2384653	-	DK64_RS03955	WP_004687124.1	glycerol-3-phosphate dehydrogenase	0.000879532	6274	906.7	6.9196	2.79069	0.0557726	Metabolism
557899	558480	+	DK64_RS12120	WP_004688472.1	cold-shock protein	0.000907306	9050	1478	6.12314	2.61427	0.056093	Regulatory
1776485	1777384	-	DK64_RS06645	WP_002965276.1	LysR family transcriptional regulator	0.000919273	5896	1043	5.65292	2.499	0.056093	Regulatory
1611150	1614935	-	DK64_RS07325	WP_004687894.1	methionine synthase	0.000962467	964.3	25.33	38.0695	5.25056	0.0576411	Metabolism
378029	378940	+	DK64_RS12885	WP_002966898.1	methylenetetrahydrofolate reductase	0.00103986	280.7	24.67	11.3782	3.5082	0.0596065	Metabolism
1883532	1884752	+	DK64_RS06170	WP_004692070.1	tryptophan synthase subunit beta	0.00107193	264.3	33.67	7.84972	2.97264	0.0597695	Metabolism
1885219	1886058	+	DK64_RS06160	WP_004687772.1	tryptophan synthase subunit alpha	0.00112168	2033	191.7	10.6051	3.40669	0.0614831	Metabolism
1032381	1032887	+	DK64_RS09945	WP_006012168.1	outer membrane protein assembly factor BamE	0.0013408	36	3.667	9.81729	3.29532	0.0688279	Cell envelope / polysaccharide biosynthesis
314512	315219	-	DK64_RS13180	WP_002971389.1	DNA-binding response regulator	0.00147133	4643	815.3	5.69484	2.50965	0.0732042	Regulatory
1528496	1529788	+	DK64_RS07705	WP_004687945.1	histidinol dehydrogenase	0.00158966	4029	45.67	88.2198	6.46303	0.0774195	Metabolism
1910501	1910824	-	DK64_RS06070	WP_002965152.1	phosphoribosyl-ATP diphosphatase	0.00165224	156.3	0.6667	234.438	7.87306	0.0785784	Metabolism
846403	846636	-	DK64_RS16275	WP_002969999.1	hypothetical protein	0.00185401	32.33	1.667	19.3941	4.27755	0.0841348	Hypothetical
1279594	1281462	-	DK64_RS08835	WP_025198735.1	polysaccharide biosynthesis protein	0.00186527	122.7	18.67	6.57204	2.71634	0.0841348	Cell envelope / polysaccharide biosynthesis
173630	174556	-	DK64_RS13795	WP_004688668.1	energy transducer TonB	0.00227474	50.33	5	10.066	3.33142	0.0897135	Transport
3164243	3165286	+	DK64_RS00680	WP_002969266.1	type IV secretion system protein VirB6	0.00255728	1692	138.7	12.199	3.60869	0.0934832	Type IV secretion (VirB)
1896491	1898026	-	DK64_RS06125	WP_004687767.1	bifunctional tRNA (adenosine(37)-N6)-threonylcarbamoyltransferase complex ATPase subunit type 1 TsaE/phosphotransferase	0.00257026	5.667	0.6667	8.50007	3.08748	0.0934832	Metabolism
3160843	3163338	+	DK64_RS00690	WP_004687569.1	VirB4 family type IV secretion/conjugal transfer ATPase	0.00258244	3877	298	13.0101	3.70156	0.0934832	Type IV secretion (VirB)
1237873	1238262	+	DK64_RS09010	WP_004688108.1	type II toxin-antitoxin system death-on-curing family toxin	0.00260157	38574	4692	8.22123	3.03935	0.0934832	Regulatory
