# Supplementary material for: Genome-wide identification of metabolic and regulatory determinants of intracellular growth in Brucella neotomae
Source: bioRxiv. 2026 Apr 6:2026.04.05.716554. Preprint. [Version 1] doi: 10.64898/2026.04.05.716554 (PMC13081920; doi:10.64898/2026.04.05.716554)
Supplement: Supplement 8 — Fig. S12. Phylogenetic analysis of OmpR1 and related response regulators. [file media-8.txt]

>Bn OmpR1
MAAEEEKTLSDDAPHLLVVDDDTRIRSLLSQYLTNSGFRVTMAGSAAEARRKLEGIDFDLLILDVMMPGETGVSLTRSLREQKNVPILMLTALSETDSRIDGLAAGADDYLPKPFDPRELTLRINNILRRGAPPAQPKIEQIVFGPYTFFIPRRELKKGTETIKLTDREQDIMAIFAERAGETIPRHELTGQDGDVGERTIDVQINRLRRKIEQDPANPVWLQTVRGIGYKLSIE
>WP_265985547.1 MULTISPECIES: response regulator [Ochrobactrum]
MGPNDAMAEEEKHLSDDAPHLLVVDDDTRIRSLLSQYLTTSGFRVTMAGSAAEARRKLEGIDFDLLILDVMMPGETGVSLTRSLREQKTVPILMLTALSETDSRIDGLSAGADDYLPKPFDPRELILRINNILRRGATPAQPKIEQIVFGPYTFFIPRRELKKGSETIKLTDREQDIMAIFAERAGETIPRHELTGQDGDVGERTIDVQINRLRRKIEQDPANPVWLQTVRGIGYKLSIE
>AAL51674.1 transcriptional regulatory protein ompr [Brucella melitensis bv. 1 str. 16M]
MGSKDAMAAEEEKTLSDDAPHLLVVDDDTRIRSLLSQYLTNSGFRVTMAGSAAEARRKLEGIDFDLLILDVMMPGETGVSLTRSLREQKNVPILMLTALSETDSRIDGLAAGADDYLPKPFDPRELTLRINNILRRGAPPAQPKIEQIVFGPYTFFIPRRELKKGTETIKLTDREQDIMAIFAERAGETIPRHELTGQDGDVGERTIDVQINRLRRKIEQDPANPVWLQTVRGIGYKLSIE
>WP_029929133.1 response regulator [Brucella anthropi]
MAVEEEKTLSDDAPHLLVVDDDTRIRSLLSQYLTNSGFRVTMAGSAAEARRKLEGIDFDLLILDVMMPGETGVSLTRSLREQKNVPILMLTALSETDSRIDGLAAGADDYLPKPFDPRELTLRINNILRRGAPPAQPKIEQIVFGPYTFFIPRRELKKGPETIKLTDREQDIMAIFAERAGETIPRHELTGQDGDVGERTIDVQINRLRRKIEQDPANPVWLQTVRGIGYKLSIE
>WP_059243479.1 response regulator [Brucella vulpis]
MAAEEEKTLSDDAPHLLVVDDDTRIRSLLSQYLANSGFRVTMAGSAAEARRKLEGIDFDLLILDVMMPGETGVSLTRSLREQKNVPILMLTALSETDSRIDGLAAGADDYLPKPFDPRELTLRINNILRRGAPPAQPKIEQIVFGPYTFFIPRRELKKGTETIKLTDREQDIMAIFAERAGETIPRHELTGQDGDVGERTIDVQINRLRRKIEQDPANPVWLQTVRGIGYKLSIE
>WP_404781423.1 response regulator [Brucella amazoniensis]
MAAEEEKTLSDDVPHLLVVDDDTRIRSLLSQYLTNSGFRVTMAGSAAEARRKLEGIDFDLLILDVMMPGETGVSLTRSLREQKNVPILMLTALSETDSRIDGLAAGADDYLPKPFDPRELTLRINNILRRGAPPAQPKIEQIVFGPYTFFIPRRELKKGTETIKLTDREQDIMAIFAERAGETIPRHELTGQDGDVGERTIDVQINRLRRKIEQDPANPVWLQTVRGIGYKLSIE
>WP_429938197.1 response regulator [Brucella melitensis]
MAAEEEKTLSDDAPHLLVVDDDTRIRSLLSQYXTNSGFRVTMAGSAAEARRKLEGIDFDLLILDVMMPGETGVSLTRSLREQKNVPILMLTALSETDSRIDGLAAGADDYLPKPFDPRELTLRINNILRRGAPPAQPKIEQIVFGPYTFFIPRRELKKGTETIKLTDREQDIMAIFAERAGETIPRHELTGQDGDVGERTIDVQINRLRRKIEQDPANPVWLQTVRGIGYKLSIE
>WP_193556762.1 response regulator [Brucella gallinifaecis]
MGSSGAMTVEEKKSVEEKNLSDDAPHLLVVDDDTRIRSLLSQYLTTSGFRVTMAASAAEARRKLEGIDFDLLILDVMMPGETGVSLTRSLREQKSVPILMLTALSETDSRIDGLSAGADDYLPKPFDPRELILRINNILRRGAAPAQPKIEQIVFGPYTFFIPRRELKKGSETIKLTDREQDIMAIFAERAGDTIPRHELTGQDGDVGERTIDVQINRLRRKIEQDPANPVWLQTVRGIGYKLSIE
>ASV85216.1 transcriptional regulatory, C terminal family protein [Ochrobactrum quorumnocens]
MAVDENNLSDDAPHLLVVDDDTRIRSLLSQYLTTSGFRVTMAGSAAEARRKLEGIDFDLLILDVMMPGETGVSLTRSLREQKSVPILMLTALSETDSRIDGLSAGADDYLPKPFDPRELILRINNILRRGASPSQLKIEQIVFGPYTFFIPRRELKKGTETIKLTDREQDIMAIFAERAGETIPRHELTGQDGDVGERTIDVQINRLRRKIEQDPANPVWLQTVRGIGYKLSIE
>ASZ87134.1 DNA-binding response regulator [Brucella abortus]
MAAEEEKTLSDDAPHLLVVDDDTRIRSLLSQYLTNSGFRVTMAGSAAEARRKLEGIDFDLLILDVMMPGETGVSLTRSLREQKNVPILMLTALSETDSRIDGLAAGADDYLPKPFDPRELTLRINNILRRGAPPAQPKIEQIVFGPYTFFIPRRELKKGTETIKLTDREQDIMAIFAERAGETIPRHELTGQDGDVGERTIDVQINRLRRKIEQDPANPVWLQTVRGIGYKISIE
>EEX62168.1 two component transcriptional regulator [Brucella abortus bv. 6 str. 870]
MGSKDAMAAEEEKTLSDDAPHFLVVDDDTRIRSLLSQYLTNSGFRVTMAGSAAEARRKLEGIDFDLLILDVMMPGETGVSLTRSLREQKNVPILMLTALSETDSRIDGLAAGADDYLPKPFDPRELTLRINNILRRGAPPAQPKIEQIVFGPYTFFIPRRELKKGTETIKLTDREQDIMAIFAERAGETIPRHELTGQDGDVGERTIDVQINRLRRKIEQDPANPVWLQTVRGIGYKLSIE
>EFG38427.1 two-component system protein [Brucella sp. NVSL 07-0026]
MGSKDAMAAEEEKTLSDDAPHLLVVDDDTRIRSLLSQYLTNSGFRVTMAGSAAEVRRKLEGIDFDLLILDVMMPGETGVSLTRSLREQKNVPILILTALSETDSRIDGLAAGADDYLPKPFDPRELTLRINNILRRGAPPAQPKIEQIVFGPYTFFIPRRELKKGTETIKLTDREQDIMAIFAERAGETIPRHELTGQDGDVGERTIDVQINRLRRKIEQDPANPVWLQTVRGIGYKLSIE
>ERL99706.1 chemotaxis protein CheY [Brucella intermedia 229E]
MAAEEEKTLSDDAPHLLVVDDDTRIRSLLSQYLTNSGFRVTMAGSAAEARRKLEGIDFDLLILDVMMPGETGVSLTRSLREQKNVPILMLTALSETDSRIDGLAAGADDYLPKPFDPPRELTLRINNILRRGAPPAQPKIEQIVFGPPYTFFIPRRELKKGSETIKLTDREQDIMAIFAERAGETIPRHELTGQDGDVGERTIDVQINRLRRKIEQDPANPVWLQTVRGIGYKLSIE
>MFQ0813534.1 two-component system response regulator [Brucella anthropi]
MGSKEAMAAEEEKTLSDDAPHLLVVDDDTRIRSLLSQYLTNSGFRVTMAGSAAEARRKLEGIDFDLLILDVMMPGETGVSLTRSLREQKNVPILMLTALSETDSRIDGLSAGADDYLPKPFDPRELTLRINNILRRGAPPAQPKIEQIVFGPYTFFIPRRELKKGTETIKLTDREQDIMAIFAERAGETIPRHELTGQDGDVGERTIDVQINRLRRKIEHDPANPVWLQTVRGIGYKLSIE
>NKC02523.1 response regulator transcription factor [Ochrobactrum haematophilum]
MERRHDRRRTKKTLSDDAPHLLVVDDDTRIRSLLSQYLTNSGFRVTIAGSAAEARRKLEGIDFDLLILDVMMPGETGVSLTRSLREQKNVPILMLTALSETDNRIDGLSAGADDYLPKPFDPRELTLRINNILRRGAPPAQPKIEQIVFGPYTFFIPRRELKKGTETIKLTDREQDIMAIFAERAGETIPRHELTGQDGDVGERTIDVQINRLRRKIEQDPANPVWLQTVRGIGYKLSIE
>OYR12858.1 transcriptional regulatory, C terminal family protein [Brucella rhizosphaerae]
MAVDENNLSDDAPHLLVVDDDTRIRSLLSQYLTTSGFRVTMAGSAAEARRKLEGIDFDLLILDVMMPGETGVSLTRSLREQKSVPILMLTALSETDSRIDGLSAGADDYLPKPFDPRELILRINNILRRGASPSQPKIEQIVFGPYTFFIPRRELKKGPETIKLTDREQDIMAIFAERAGETIPRHELTGQDGDVGERTIDVQINRLRRKIEQDPANPVWLQTVRGIGYKLSIE
>OYR13768.1 transcriptional regulatory, C terminal family protein [Brucella grignonensis]
MAVDENNLSDDAPHLLVVDDDTRIRSLLSQYLTTSGFRVTMAGSAAEARRKLEGIDFDLLILDVMMPGETGVSLTRSLREQKSVPILMLTALSETDSRIDGLSAGADDYLPKPFDPRELILRINNILRRGASPAQPKIEQIVFGPYTFFIPRRELKKGTETIKLTDREQDIMAIFAERAGETIPRHELTGQDGDVGERTIDVQINRLRRKIEQDPANPVWLQTVRGIGYKLSIE
>OYR22072.1 transcriptional regulatory, C terminal family protein [Brucella thiophenivorans]
MAVEEKNLSDDAPHLLVVDDDTRIRSLLSQYLTTSGFRVTMAGSAAEARRKLEGIDFDLLILDVMMPGETGVSLTRSLREHKTVPILMLTALSETDSRIDGLSAGADDYLPKPFDPRELILRINNILRRGSSPSQPKIEQIVFGPYTFFIPRRELKKGAETIKLTDREQDIMAIFAERAGDTIPRHELTGQDGDVGERTIDVQINRLRRKIEQDPANPVWLQTVRGIGYKLSIE
>OYR29996.1 transcriptional regulatory, C terminal family protein [Brucella pseudogrignonensis]
MAVEESNLSDDAPHLLVVDDDTRIRSLLSQYLTTSGFRVTMAGSAAEARRKLEGIDFDLLILDVMMPGETGVSLTRSLREQKSVPILMLTALSETDSRIDGLSAGADDYLPKPFDPRELILRINNILRRGAAPAQPKIEQIVFGPYTFFIPRRELKKGTETIKLTDREQDIMAIFAERAGETIPRHELTGQDGDVGERTIDVQINRLRRKIEQDPANPVWLQTVRGIGYKLSIE
>RUR05409.1 response regulator transcription factor [Brucella abortus]
MAAEEEKTLSDDAPHLLVVDDDTRIRSLLSQYLTNSGFRVTMAGSAAEARRKLEGIDFDLLILDVMMPGETGVSLTRSLREQKNVPILMLTALSETDSRIDGLAAGADDYLPKPFDPRELTLRINNILRRGAPPAQPKIEQIVFGPYTFFIPRRELKKGTETIKLTDREQDIMAIFAERAGETIPRHELTGQDGDVGERTLDVQINRLRRKIEQDPANPVWLQTVRGIGYKLSIE
>TPF76557.1 response regulator transcription factor [Brucella gallinifaecis]
MTVEEKKSVEEKNLSDDAPHLLVVDDDTRIRSLLSQYLTTSGFRVTMAASAAEARRKLEGIDFDLLILDVMMPGETGVSLTRSLREQKSVPILMLTALSETDSRIDGLSAGADDYLPKPFDPRELILRINNILRRGAAPAQPKIEQIVFGPYTFFIPRRELKKGSETIKLTDREQDIMAIFAERAGDTIPRHELTGQDGDVGERTIDVQINRLRRKIEQDPANPVWLQTVRGIGYKLSIE
>WP_006195802.1 response regulator [Brucella suis]
MAAEEEKTLSDDAPHLLVVDDDTRIRSLLSQYLTNSGFRVTMAGSAAEARRKLEGIDFDLLILDVMMPGETGVSLTRSLREQKNVPILMLTALSETDSRIDGLAAGADDYLPKPFDPRELTLRINNILRRGAPPAQPKIEQIVFGPYTFFIPRRELKKGTEMIKLTDREQDIMAIFAERAGETIPRHELTGQDGDVGERTIDVQINRLRRKIEQDPANPVWLQTVRGIGYKLSIE
>CAA05415.1 putative response regulator, partial [Brucella melitensis]
LVVDDDTRIRSLLSQYLTNSGFRVTMAGSAAEARRKLEGIDFDLLILDVMMPGETGVSLTRSLREQKNVPILMLTALSETDSRIDGLAAGADDYL
>WP_006015720.1 response regulator [Brucella ovis]
MKEGAHILIVDDDKDIRDLLHEFLKRRGMHVSIACNGDEMLDVLSRTPIDLVILDVMLPGKSGIEICQDVRRTSRVPIIMLTAIADAADKILGLEIGADDYIAKPFDPRELLARIRAVLRRFEGNRSPQRALTQIYRFAGGTLDCARRRLTSPHDVRVELTTAEFNLLEAFVKSSQHILSRDQLMEMAGHQAVYGYDRSVDILISRLRKKLEDDPCAPKLILTIRGGGYQFGHEVEIA
>WP_087923355.1 response regulator [Brucella melitensis]
MKEDAHILIVDDDKDIRDLLHEFLKRRGMHVSIACNGDEMLDVLSRTPIDLVILDVMLPGKSGIEICQDVRRTSRVPIIMLTAIADAADKILGLEIGADDYIAKPFDPRELLARIRAVLRRFEGNRSPQRALTQIYRFAGWTLDCVRRRLTSPHDVRVELTTAEFNLLEAFVKSSQHILSRDQLMEMAGHQAVYGYDRSVDILISRLRKKLEDDPCAPKLILTIRGGGYQFGHEVEIA
>WP_141048899.1 response regulator [Brucella melitensis]
MKEDAHILIVDDDKDIRDLLHEFLKRRGMHVSIACNGDEMLDVLSRTPIDLVILDVMLPGKSGIEICQDVRRTSRVPIIMLTAIADAADKILGLEIGADDYIAKPFEPRELLARIRAVLRRFEGNRSPQRALTQIYRFAGWTLDCARRRLTSPHDVRVELTTAEFNLLEAFVKSSQHILSRDQLMEMAGHQAVYGYDRSVDILISRLRKKLEDDPCAPKLILTIRGGGYQFGHEVEIA
>WP_203080157.1 response regulator [Brucella melitensis]
MKEDAHILIVDDDKDIRDLLHKFLKRRGMHVSIACNGDEMLDVLSRTPIDLVILDVMLPGKSGIEICQDVRRTSRVPIIMLTAIADAADKILGLEIGADDYIAKPFDPRELLARIRAVLRRFEGNRSPQRALTQIYRFAGWTLDCARRRLTSPHDVRVELTTAEFNLLEAFVKSSQHILSRDQLMEMAGHQAVYGYDRSVDILISRLRKKLEDDPCAPKLILTIRGGGYQFGHEVEIA
>WP_223597138.1 response regulator [Brucella suis]
MKEDAHILIVDDDKDIRDLLHEFLKRRGMHVSIACNGDEMLDVLSRTPIDLVILDVMLPGKSGIEIYQDVRRTSRVPIIMLTAIADAADKILGLEIGADDYIAKPFDPRELLARIRAVLRRFEGNRSPQRALTQIYRFAGWTLDCARRRLTSPHDVRVELTTAEFNLLEAFVKSSQHILSRDQLMEMAGHQAVYGYDRSVDILISRLRKKLEDDPCAPKLILTIRGGGYQFGHEVEIA
>WP_346203657.1 response regulator transcription factor [Brucella melitensis]
MKEDAHILIVDDDKDIRDLLHEFLKRRGMHVSIACNGDEMLDVLSSTPIDLVILDVMLPGKSGIEICQDVRRTSRVPIIMLTAIADAADKILGLEIGADDYIAKPYDPRELLARIRAVLRRFEGNRSPQRALTQIYRFAGWTLDCARRRLTSPHDVRVELTTAEFNLLEAFVKSSQHILSRDQLMEMAGHQAVYGYDRSVDILISRLRKKLEDDPCAPKLILTIRGGGYQFGHEVEIA
>WP_160371029.1 response regulator transcription factor [Brucella abortus]
MRIILIEDDPILGAAVRDHIAAEGHCVDWVSRLDTAHDYMESARYDLVLLDLMLPDGQGLSFLRDLRTKGCFTPVIILTALDQISDRIQGLNAGADDYLTKPFDLSELSARLNAVARRYSGNPNPLIEIGGLQIDLAAKSVMRDGRALCLTAREWALLEAFLQHPGQTLSKAQLEEHLYSFDTEVESNTMEVHVSRLRKKLGHAIIETVRGIGYRLGNSKSKAAR
>WP_002968293.1 response regulator transcription factor [Brucella abortus]
MRIILIEDDPILGAAVRDHIAAEGHCVDWVSRLDTAHDYMESARYDLVLLDLMLPDGQGLSFLRDLRTKGCSTPVIILTALDQISDRIQGLNAGADDYLTKPFDLSELSARLNAVARRYSGNPNPLIEIGGLQIDLAAKSVMRDGRALCLTAREWALLEAFLQHPGQTLSKAQLEEHLYSFNTEVESNTMEVHVSRLRKKLGHAIIETVRGIGYRLGNSKSKAAR
>WP_006112570.1 response regulator transcription factor [Brucella abortus]
MRIILIEDDPILGAAVRDHIAAEGHCVDWVSRLDTAHDYMESARYDLILLDLMLPDGQGLSFLRDLRTKGCSTPVIILTALDQISDRIQGLNAGADDYLTKPFDLSELSARLNAVARRYSGNPNPLIEIGGLQIDLAAKSVMRDGRALCLTAREWALLEAFLQHPGQTLSKAQLEEHLYSFDTEVESNTMEVHVSRLRKKLGHAIIETVRGIGYRLGNSKSKAAR
>WP_008509641.1 response regulator transcription factor [Brucella inopinata]
MRIILIEDDPILGAAVRDHIAAEGHCVDWVSRLDTAHDYMESASYDLVLLDLMLPDGQGLSFLRDLRTKGCSTPVIILTALDQISDRIQGLNAGADDYLTKPFDLSELSARLNAVARRYSGNPNPLIEIGGLQIDLAVKSVMRDGRALCLTAREWALLEAFLQHPGQTLSKAQLEEHLYSFDTEVESNTMEVHVSRLRKKLGHAIIETVRGIGYRLGNSKSKAAR
>WP_087932951.1 response regulator transcription factor [Brucella melitensis]
MRIILIEDDPILGAAVRDHIAAEGHCVDWVSRLDTAHDYMESTRYDLVLLDLMLPDGQGLSFLRDLRTKGCSTPVIILTALDQISDRIQGLNAGADDYLTKPFDLSELSARLNAVARRYSGNPNPLIEIGGLQIDLAAKSVMRDGRALCLTAREWALLEAFLQHPGQTLSKAQLEEHLYSFDTEVESNTMEVHVSRLRKKLGHAIIETVRGIGYRLGNSKSKAAR
>WP_101433334.1 response regulator transcription factor [Brucella melitensis]
MRIILIEDDPILGAAVRDHIAAESHCVDWVSRLDTAHDYMESARYDLVLLDLMLPDGQGLSFLRDLRTKGCSTPVIILTALDQISDRIQGLNAGADDYLTKPFDLSELSARLNAVARRYSGNPNPLIEIGGLQIDLAAKSVMRDGRALCLTAREWALLEAFLQHPGQTLSKAQLEEHLYSFDTEVESNTMEVHVSRLRKKLGHAIIETVRGIGYRLGNSKSKAAR
>WP_138145202.1 response regulator transcription factor [Brucella sp. 10RB9215]
MRIILIEDDPILGAAVRDHIAAEGHCVDWVSRLDTAHDYMESARYDLVLLDLMLPDGQGLSFLRDLRTKGCSTPVIILTALDQISDRIQGLNAGADDYLTKPFDLSELSARLNAVARRYSGNPNPLIEIGGLQIDLAAKSVMRDGHALCLTAREWALLEAFLQHPGQTLSKSQLEEHLYSFDTEVESNTMEVHVSRLRKKLGHAIIETVRGIGYRLGNSKSKAAR
>WP_306373326.1 response regulator transcription factor [Brucella abortus]
MRIILIEDDPILDAAVRDHIAAEGHCVDWVSRLDTAHDYMESARYDLVLLDLMLPDGQGLSFLRDLRTKGCSTPVIILTALDQISDRIQGLNAGADDYLTKPFDLSELSARLNAVARRYSGNPNPLIEIGGLQIDLAAKSVMRDGRALCLTAREWALLEAFLQHPGQTLSKAQLEEHLYSFDTEVESNTMEVHVSRLRKKLGHAIIETVRGIGYRLGNSKSKAAR
>WP_346203545.1 response regulator transcription factor [Brucella melitensis]
MRIILIEDDPILGAAVRDHIAAEGHCVDWVSRLDTAHDYMESARYDLVLLDLMLPDGQGLSFLRDLRTKGCSTPVIILTALDQISDRIQGLNAGADDYLTKPFDLSELSARLNAVARRYSGNPNPLIEIGGLQIDLAAKSVMRDGRALCLTAREWALLEAFLQHPGQTLSKAQLEEHLYSFDTEVESNTMEVHVSRLRKKLGHAIIETGRGIGYRLGNSKSKAAR
>WP_411508291.1 response regulator [Brucella anthropi]
MRIILIEDDAILGAAVRDHIAADGHCVDWVMRLDAADDYMRSAHYDLVLLDLMLPDGQGLPFLRDLRMKGCTTPVIILTALDQISDRIQGLNAGADDYLTKPFDLCELSARLNAVARRYSGNPNPLIEIGGLQIDLAARTVLREGRALCLTAREWALLEAFLQHPGQTMSKAQLEEHLYSFDTEVESNTMEVHVSRLRKKLGHAIIETVRGIGYRLGSKPGAAR
>WP_429926851.1 response regulator transcription factor [Brucella canis]
MRIILIEDDPILGAAVRDHIAAEGHCVDWVSRLDTAHDYMESARYDLVLLDLMLPDGQGLSFLRDLRTKGCSTPVIILTALDQISDHIQGLNAGADDYLTKPFDLSARLNAVARRYSGNPNPLIEIGGLQIDLAAKSVMRDGRALCLTAREXALLEAFLQHPGQTLSKAQLEEHLYSFDTEVESNTMEVHVSRLRKKLGHAIIETVRGIGYRLGNSKSKAAR
>WP_429938711.1 response regulator transcription factor [Brucella melitensis]
MRIILIEDDPILGAAVRDHIAAEGHCVDWVSRLDTAHDYMESARYDLVLLDLMLPDGQGLSFLRDLRTKGCSTPVIILTALDQISDRIQGLNAGADDYLTKPFDLSELSARLNAVARRYSGNPNPLIEIGGLQIDLAAKSVMRDGRALCLTAREWALLEAFLQHPGQTLSKAQLEEHLYSFDTEVESNTMEVHVSRLRKKLGHAIIETVRGIGYXLGNSKSKAAR
>AEQ09661.1 Phosphate regulon transcriptional regulatory protein PhoB [Brucella melitensis NI]
MVEDEEALSVLLRYNLEAEGYQVDTMLRGDEAEIALRESVPDLLILDWMLPGVSGIELCRRLRQRPETERLPIIMLTARGEESERVRGLSVGADDYVVKPFSTPELLARVKAMLRRANPSILSHVLKVGDLLLDRQQHRVYRKEKEVHLGPTEFRLLEYFMMSPGRVFSRSQLLDGVWGPDIYVDDRTVDVHVGRLRKAINVGRAADPIRTVRGAGYSFG
>KIU67257.1 chemotaxis protein CheY [Brucella anthropi]
MSQAPKIAVVEDEEALSVLLRYNLEAEGYQVDTMLRGDEAEIALRENVPDLLILDWMLPGVSGIELCRRLRQWPETERLPIIMLTARGEESERVRGLSVGADDYVVKPFSTPELLARVKAMLRRSNPSILSHVLKVGDLVLDRQQHRVYRKEKEVRLGPTEFRLLEYFMMSPGRVFSRSQLLDGVWGPDIYVDDRTVDVHVGRLRKAINVGRALDPIRTVRGAGYSXXXXRN
>QOK53064.1 phosphate regulon transcriptional regulator PhoB [Brucella suis bv. 2]
MSQVPRIAVVEDEEALSVLLRYNLEAEGYQVDTMLRGDEAEIALRESVPDLLILDWMLPGVSGIELCRRLRQRPETERLPIIMLTARGEESERVRGLSVGADDYVVKPFSTPELLARVKAMLRRANPSILSHVLKVGDLLLDRQQHRVYRKEKEVHLGPTEFRLLEYFMMSPGRVFSRSQLLDGVWGPDIYVDDRTVDVHVGRLRKAINVGRAADLIRTVRGAGYSFG
>WP_002968041.1 phosphate regulon transcriptional regulator PhoB [Brucella abortus]
MSQVPRIAVVEDEEALSVLLRYNLEDEGYQVDTMLRGDEAEIALRESVPDLLILDWMLPGVSGIELCRRLRQRPETERLPIIMLTARGEESERVRGLSVGADDYVVKPFSTPELLARVKAMLRRANPSILSHVLKVGDLLLDRQQHRVYRKEKEVHLGPTEFRLLEYFMMSPGRVFSRSQLLDGVWGPDIYVDDRTVDVHVGRLRKAINVGRAADSIRTVRGAGYSFG
>WP_006014571.1 phosphate regulon transcriptional regulator PhoB [Brucella ovis]
MSQVPRIAVVEDEEALSVLLRYNLEAEGYQVDTMLRGDEAEIALRESVPDLLILDWMLPGVSGIELCRRLRQRPETGRLPIIMLTARGEESERVRGLSVGADDYVVKPFSTPELLARVKAMLRRANPSILSHVLKVGDLLLDRQQHRVYRKEKEVHLGPTEFRLLEYFMMSPGRVFSRSQLLDGVWGPDIYVDDRTVDVHVGRLRKAINVGRAADLIRTVRGAGYSFG
>WP_006090582.1 phosphate regulon transcriptional regulator PhoB [Brucella abortus]
MSQVPRIAVVEDEEALSVLLRYNLEAEGYQVDTMLRGDEAEIALRESVPDLLILDWMLPGVSGIELCRRLRQRPETERLPIIMLTARGEESERVRGLSVGADDYVVKPFSTPELLARVKAMLRRANPSILSHVLKVGDLLLDRQQRRVYRKEKEVHLGPTEFRLLEYFMMSPGRVFSRSQLLDGVWGPDIYVDDRTVDVHVGRLRKAINVGRAADSIRTVRGAGYSFG
>WP_006207173.1 phosphate regulon transcriptional regulator PhoB [Brucella suis]
MCQVPRIAVVEDEEALSVLLRYNLEAEGYQVDTMLRGDEAEIALRESVPDLLILDWMLPGVSGIELCRRLRQRPETERLPIIMLTARGEESERVRGLSVGADDYVVKPFSTPELLARVKAMLRRANPSILSHVLKVGDLLLDRQQHRVYRKEKEVHLGPTEFRLLEYFMMSPGRVFSRSQLLDGVWGPDIYVDDRTVDVHVGRLRKAINVGRAADSIRTVRGAGYSFG
>AAL53165.1 phosphate regulon transcriptional regulatory protein phob [Brucella melitensis bv. 1 str. 16M]
MSVRHGGTRSIGAGILRSPEISRGKDCMSQVPRIAVVEDEEALSVLLRYNLEAEGYQVDTMLRGDEAEIALRESVPDLLILDWMLPGVSGIELCRRLRQRPETERLPIIMLTARGEESERVRGLSVGADDYVVKPFSTPELLARVKAMLRRANPSILSHVLKVGDLLLDRQQHRVYRKEKEVHLGPTEFRLLEYFMMSPGRVFSRSQLLDGVWGPDIYVDDRTVDVHVGRLRKAINVGRAADSIRTVRGAGYSFG
>EEH15212.1 phosphate regulon transcriptional regulatory protein PhoB [Brucella ceti str. Cudo]
MSVRHGGTRSMGAGILRSPEISRGKDCMSQVPRIAVVEDEEALSVLLRYNLEAEGYQVDTMLRGDEAEIALRESVPDLLILDWMLPGVSGIELCRRLRQRPETERLPIIMLTARGEESERVRGLSVGADDYVVKPFSTPELLARVKAMLRRANPSILSHVLKVGDLLLDRQQHRVYRKEKEVHLGPTEFRLLEYFMMSPGRVFSRSQLLDGVWGPDIYVDDRTVDVHVGRLRKVINVGRAADSIRTVRGAGYSFG
>WP_151661417.1 response regulator transcription factor [Brucella intermedia]
MRILIVEDDKDLNRQLAEAMAAAGYVVDRAYDGEEGHHLGDTEPYDAVVLDIGLPRMDGISVVERWRRSGRTMPVLMLTARDRWSDKVAGIDAGADDYVAKPFHIEEVLARLRALIRRAAGHASSELVCGPLYLDTKTSKASINGVALKLTSHEYRLLSYLMHHMDEVVSRTELVEHLYDQDFDRDSNTIEVFVGRLRKKMGVDLIETVRGMGYRIRSEGGGETKGNDS
>EEQ95283.1 two component transcriptional regulator [Brucella intermedia LMG 3301]
MRENVRLRILIVEDDKDLNRQLAEAMAAAGYVVDRAYDGEEGHHLGDTEPYDAVVLDIGLPRMDGISVVERWRRSGRAMPVLMLTARDRWSDKVAGIDAGADDYVAKPFHIEEVLARLRALIRRAAGHASSELVCGPLYLDTKTSKASINGVALKLTSHEYRLLSYLMHHMDEVVSRTELVEHLYDQDFDRDSNTIEVFVGRLRKKMGVDLIETVRGMGYRIRSEGGGETKGNDS
>HBQ32590.1 MAG TPA: DNA-binding response regulator, partial [Ochrobactrum anthropi]
MRILIVEDDKDLNRQLSEAMAAAGYVVDLAYDGEEGHYLGDTEPYDAVVLDIGLPRMDGISVVERWRRSGRTMPVLMLTARDRWSDKVAGIDAGADDYVAKPFHIEEVLARLRALIRRAAGHASSELVCGPLYLDTKTSKASVNGVALKLTSHEYRLLSYLMHHMDEVVSRTELVEHLYDQDFDRDSNTIEVFVGRLRKKMGVDLIETVRGMG
>HHV69478.1 MAG TPA: response regulator transcription factor [Ochrobactrum intermedium]
MRILIVEDDKDLNRQLAEAMAAAGYVVDRAYDGEEGHHLGDTEPYDAVVLDIGLPRMDGISVVERWRRSGRAMPVLMLTARDRWSDKVAGIDAGADDYVAKPFHIEEVLARLRALIRRAAGHASSELVCGPLYFDTKTSKASINGVALKLTSHEYRLLSYLMHHMDEVVSRTELVEHLYDQDFDRDSNTIEVFVGRLRKKMGVDLIETVRGMGYRIRSQGGGETKGNDS
>NKC28367.1 response regulator transcription factor [Ochrobactrum ciceri]
MRILIVEDDKDLNRQLAEAMATAGYVVDRAYDGEEGHHLGDTEPYDAVVLDIGLPRMDGISVVERWRRSGRAMPVLMLTARDRWSDKVAGIDAGADDYVAAFHIEEVLARLRALIRRAAGHASSELVCGPLYLDTKTSKASINGVALKLTSHEYRLLSYLMHHMDEVVSRTELVEHLYDQDFDRDSNTIEVFVGRLRKKMGVDLIETVRGMGYRIRSEGGGETKGNDS
>OAB86049.1 DNA-binding response regulator [Brucella intermedia]
MRILIVEDDKDLNRQLAEAMATAGYVVDRAYDGEEGHHLGDTEPYDAVVLDIGLPRMDGISVVERWRRSGRAMPVLMLTARDRWSDKVTGIDAGADDYVAKPFHIEEVLARLRALIRRAAGHASSELVCGPLYLDTKTSKASINGVALKLTSHEYRLLSYLMHHMDEVVSRTELVEHLYDQDFDRDSNTIEVFVGRLRKKMGVDLIETVRGMGYRIRSEGGGETKGNDS
>RRD25717.1 DNA-binding response regulator [Brucellaceae bacterium VT-16-1752]
MRILIVEDDKDLNRQLSDAMVAAGYVVDSAYDGEEGHFLGDTEPYDAVILDIGLPRIDGISVVERWRRNGRAMPVLMLTARDRWSDKVAGIDAGADDYVAKPFHIEEVLARLRALIRRAAGHASSEIVCGPLHLDTKTSKANVDGVSLKLTSHEYRLLSYLMHHMDEVVSRTELVEHLYDQDFDRDSNTIEVFVGRLRKKMGVDLIETVRGMGYRMRSDTGAEPKGNDN
>SPU62423.1 two-component system OmpR family response regulator [Brucella melitensis]
MRILIVEDDKDLNRQLSEAMIAAGYVVDNAYDGEEGHYLGDTEPYDAVVLDIGLPQMDGISVVERWRRSGRTIPVLMLTARDRWSDKVAGIDAGADDYVAKPFHIEEVLARLRALIRRAAGHASSEFVCGPLHLDTKTSKASIDGVALKLTSHEYRLLSYMMHHMDEVVSRTELVEHLYDQDFDRDSNTIEVFVGRLRKKMGVDLIETVRGMGYRMRSGGEGEAKGSGS
>WP_006120051.1 response regulator transcription factor [Brucella abortus]
MRILIVEDDKDLNRQLSEAMIAAGYVVDSAYDGEEGHYLGDTEPYDAVVLDIGLPQMDGISVVERWRRSGRTIPVLMLTARDRWSDKVAGIDAGADDYVAKPFHIEEVLARLRALIRRAAGHASSEFVCGPLHLDTKTSKASIDGVALKLTSHEYRLLSYMMHHMDEVVSRTELVEHLYDQDFDRDSNTIEVFVGRLRKKMGVHLIETVRGMGYRMRSGGEGEAKGSGS
>WP_006137449.1 response regulator transcription factor [Brucella melitensis]
MRILIVEDDKDLNRQLSEAMIAAGYVVDSADDGEEGHYLGDTEPYDAVVLDIGLPQMDGISVVERWRRSGRTIPVLMLTARDRWSDKVAGIDAGADDYVAKPFHIEEVLARLRALIRRAAGHASSEFVCGPLHLDTKTSKASIDGVALKLTSHEYRLLSYMMHHMDEVVSRTELVEHLYDQDFDRDSNTIEVFVGRLRKKMGVDLIETVRGMGYRMRSGGEGEAKGSGS
>WP_014489377.1 response regulator transcription factor [Brucella melitensis]
MRILIVEDDKDLNRQLSEAMIAAGYVVDSAYDGEEGHYLGDTEPYDAVVLDIGLPQMDGISVVERWRRSGRTIPVLMLTARDRWSDKVAGIDAGADDYVAKPFHIEEVLTRLRALIRRAAGHASSEFVCGPLHLDTKTSKASIDGVALKLTSHEYRLLSYMMHHMDEVVSRTELVEHLYDQDFDRDSNTIEVFVGRLRKKMGVDLIETVRGMGYRMRSGGEGEAKGSGS
>WP_151678632.1 response regulator transcription factor [Brucella tritici]
MKILVIEDDREAARYLEKAFTEAGHSADIAGDGETGYTLAENGSYDVLVVDRMLPKRDGLSVVAGLRAKGMETPVLILSALGEVDDRVTGLRAGGDDYLTKPYAFSELLARVEVLQRRSSPREADTIYRVGDLELDRLAHTARRQDVEITLQPREFRLLEYLMRHAGQVVTRTMLLENVWDYHFDPQTNVIDVHISRLRSKIEKGFDVPLLHTVRGAGYMLKAGRAKQSAVAKVD
>ABS15378.1 two component transcriptional regulator, winged helix family [Brucella anthropi ATCC 49188]
MPGGSPPGIALSSNGIISSAMKILVIEDDREAARYLEKAFTEAGHSADIAGDGETGYTLAENGSYDVLVVDRMLPKRDGLSVVAGLRARGMETPVLILSALGEVDDRVTGLRAGGDDYLTKPYAFSELLARVEVLQRRSSPREADTIYRVGDLELDRLAHTARRQDVDITLQPREFRLLEYLMRHAGQVVTRTMLLENVWDYHFDPQTNVIDVHISRLRSKIEKGFDGPLLHTVRGAGYMLKAGRAKQSAAAKVD
>BFO46863.1 response regulator transcription factor [Ochrobactrum quorumnocens]
MPGGEPAWHCFIFSNDPVYSIAMKILVIEDDREAARYLEKAFTEAGHSADIAGDGEIGYALAENGNYDVLVVDRMLPKRDGLSVVAGLRAKGMETPVLILSALGEVDDRVTGLRAGGDDYLTKPYAFSELLARVEVLQRRSSPREADTIYRVGDLELDRLAHTARRQNVDITLQPREFRLLEYLMRHAGQVVTRTMLLENVWDYHFDPQTNVIDVHISRLRSKIEKGFDGPLLHTVRGAGYMLKAGRIKASTASAKVE
>WP_006072392.1 response regulator transcription factor [Brucella suis]
MKILVIEDDREAARYLEKAFAEAGHSADIAGDGETGYALAENGNYDVLVVDRMLPKRDGLSVVAGLRAKGMETPVLILSALGEVDDRVTGLRAGGDDYLTKPYAFSELLARVEVLQRRSSPREADTIYRVGDLELDRLAHTARRQSVDITLQPREFRLLEYLMRHAGQVVTRTMLLENVWNYHFDPQTNVIDVHISRLRSKIEKGFDEPLLHTVRGAGYMLKAGRGKQSAAARAE
>WP_006145850.1 response regulator transcription factor [Brucella melitensis]
MKILVIEDDREAARYLEKAFAEAGHSADIAGDGETGYALAENGNYDVLVVDRMLPKRDGLSVVAGLRAKGMETPVLILSALGEVDDRVTGLRAGGDDYLTKPYAFSELLARVEVLQRRLSPREADTIYRVGDLELDRLTHTARRQSVDITLQPREFRLLEYLMRHAGQVVTRTMLLENVWDYHFDPQTNVIDVHISRLRSKIEKGFDEPLLHTVRGAGYMLKAGRGKQSAAARAE
>WP_006466349.1 response regulator transcription factor [Brucella intermedia]
MKILVIEDDREAARYLEKAFTEAGHSADIAGDGETGYALAENGSYDVLVVDRMLPKRDGLSVVAGLRAKGMETPVLVLSALGEVDDRVTGLRAGGDDYLTKPYAFSELLARVEVLQRRSSPREADTIYRVGDLELDRLAHTARRQDVDITLQPREFRLLEYLMRHAGQVVTRTMLLENVWDYHFDPQTNVIDVHISRLRSKIEKGFDVPLLHTVRGAGYMLKAGKSKQSTGTKVD
>WP_029925301.1 response regulator transcription factor [Brucella anthropi]
MKILVIEDDREAARYLEKAFTEAGHSADIAGDGETGYTLAENGSYDVLVVDRMLPKRDGLSVVAGLRARGMETPVLILSALGAVDDRVTGLRAGGDDYLTKPYAFSELLARVEVLQRRSSPREADTIYRVGDLELDRLAHTARRQDVDITLQPREFRLLEYLMRHAGQVVTRTMLLENVWDYHFDPQTNVIDVHISRLRSKIEKGFDGPLLHTVRGAGYMLKAGRAKQSAAAKVD
>WP_043062629.1 response regulator transcription factor [Brucella anthropi]
MKILVIEDDREAARYLEKAFTEAGHSADIARDGETGYTLAENGSYDVLVVDRMLPKRDGLSVVAGLRAKGMETPVLILSALGEVDDRVTGLRAGGDDYLTKPYAFSELLARVEVLQRRSSPREADTIYRVGDLELDRLAHTARRQDVDITLQPREFRLLEYLMRHAGQVVTRTMLLENVWDYHFDPQTNVIDVHISRLRSKIEKGFDGPLLHTVRGAGYMLKAGRAKQSAAAKVD
>WP_059242731.1 response regulator transcription factor [Brucella vulpis]
MKILVIEDDREAARYLEKAFAEAGHSADIAGDGETGYALAENGNYDVLVVDRMLPKRDGLSVVAGLRAKGMETPVLILSALGEVDDRVTGLRAGGDDYLTKPYAFSELLARVEVLQRRSSPREADTIYRVGDLELDRLAHTARRQSVDITLQPREFRLLEYLMRHAGQVVTRTMLLENVWDYHFDPQTNVIDVHISRLRSKIEKGFDEPLLHTVRGAGYMLKAGRGKQSAAAKAE
>WP_064320355.1 response regulator transcription factor [Brucella pseudogrignonensis]
MKILVIEDDREAARYLEKAFIEAGHSADIAGDGEIGYTLAENGSYDVLVVDRMLPKRDGLSVVAGLRAKGMETPVLILSALGEVDDRVTGLRAGGDDYLTKPYAFSELLARVEVLQRRSSPREADTIYRVGDLELDRLAHTARRQDVDITLQPREFRLLEYLMRHAGQVVTRTMLLENVWDYHFDPQTNVIDVHISRLRSKIEKGFDGPLLHTVRGAGYMLKAGRGKQSTSTTGTANAGAE
>WP_117413735.1 response regulator transcription factor CtrA [Breoghania sp. L-A4]
MRVLLIEDDSATAQSIELMLKSENFNVYTTDLGEEGIDLGKLYDYDIILLDLNLPDVSGYEVLRTLRVSKVKTPILILSGLAGIEDKVRGLGFGADDYMTKPFHKDELVARIHAIVRRSKGHAQSVITTGDLTVNLDTKTVEVSSQRVHLTGKEYQMLELLSLRKGTTLTKEMFLNHLYGGMDEPELKIIDVFICKLRKKLAAATAGKNYIETVWGRGYVLREPEEEKVAS
>ADZ69383.1 Two-component transcriptional regulator [Polymorphum gilvum SL003B-26A1]
MLLIEDDSATAQSIELMLKSENFNVYTTDLGEEGIDLGKLYDYDIIMLDLNLPDMSGYEVLRTLRVSKVKTPILILSGLAGIEDKVRGLGFGADDYMTKPFHKDELVARIHAIVRRSKGHAQSVIVTGDLRVNLDTKTVEVGGQRVHLTGKEYQMLELLSLRKGTTLTKEMFLNHLYGGMDEPELKIIDVFICKLRKKLAAATSGKNYIETVWGRGYVLREPDMEAAA
>AEV39144.1 two component transcriptional regulator, winged helix family [Pseudovibrio sp. FO-BEG1]
MIEDDSATAQSIELMLKSENFNVYTTDLGEEGIDLGKLYDYDIIMLDLNLPDMSGYEVLRTLRVSKVKTPILILSGLAGIEDKVRGLGFGADDYMTKPFHKDELIARIHAIVRRSKGHAQSVIVTGDLTVNLDTKTVEVAGQRVHLTGKEYQMLELLSLRKGTTLTKEMFLNHLYGGMDEPELKIIDVFICKLRKKLASATAGKNYIETVWGRGYVLREPEEKAA
>APO64929.1 DNA-binding response regulator [Brucella suis]
MLKSESFNVYTTDLGEEGIDLGKLYDYDIILLDLNLPDMSGYEVLRTLRLSKVKTPILILSGMAGIEDKVRGLGFGADDYMTKPFHKDELIARIHAIVRRSKGHAQSVITTGDLVVNLDAKTVEVAGQRVHLTGKEYQMLELLSLRKGTTLTKEMFLNHLYGGMDEPELKIIDVFICKLRKKLDAVSGNQSYIETVWGRGYVLREPDAEMRESA
>ASZ91874.1 DNA-binding response regulator [Brucella abortus]
MRVLLIEDDSAIAQSIELMLKSESFNVYTTDLGEEGIDLGKLYDYDIILLDLNLPDMSGYEVLRTLRLSKVKTPILILSGMAGIEDKVRGLGFGADDYMTKPFHKDELIARIHAIVRRSKGHAQSVITTGDLVVNLDAKTVEVAGQRVHLTGKEYQMLELLSLRKGTTLTKEMFLNHLYGGMDEPELKIIDVFICKLRKKLDAVSGNQSYIETVWGRGYVLREPDAEMRESADSGCMV
>CUW43955.1 phosphate regulon transcriptional regulatory protein PhoB [Brucella vulpis]
MMRVLLIEDDSAIAQSIELMLKSESFNVYTTDLGEEGIDLGKLYDYDIILLDLNLPDMSGYEVLRTLRLSKVKTPILILSGMAGIEDKVRGLGFGADDYMTKPFHKDELIARIHAIVRRSKGHAQSVITTGDLVVNLDAKTVEVAGQRVHLTGKEYQMLELLSLRKGTTLTKEMFLNHLYGGMDEPELKIIDVFICKLRKKLDAVSGNQSYIETVWGRGYVLREPDAEMRESA
>EAV45633.1 two-component transcriptional regulator [Stappia aggregata IAM 12614]
MRLAQERQNKGIGMRVLLIEDDSATAQSIELMLKSENFNVYTTDLGEEGIDLGKLYDYDIIMLDLNLPDMSGYEVLRTLRVSKVKTPILILSGNAGIEDKVRGLGFGADDYMTKPFHKDELVARIHAIVRRSKGHAQSVIVTGDLKVNLDTKTVEVGGQRVHLTGKEYQMLELLSLRKGTTLTKEMFLNHLYGGMDEPELKIIDVFICKLRKKLAAATSGKNYIETVWGRGYVLREPDVEAAA
>HET7680049.1 MAG TPA: response regulator transcription factor [Xanthobacteraceae bacterium]
MRVLLIEDDSATAQSIELMLKSESFNVYTTDLGEEGVDLGKLYDYDIILLDLNLPDMSGFEVLRSLRVSKVKTPILILSGLAGIEDKVRGLGFGADDYMTKPFHKDELVARIHAIVRRSKGHAQSVIQTGDLVVNLDTKTVEVNGARVHLTGKEYQMLELLSLRKGTTLTKEMFLNHLYGGMDEPELKIIDVFICKLRKKLANASSGTNYIETVGGRGYVLREPSDEEAKISAA
>WP_002965156.1 MULTISPECIES: response regulator transcription factor [Brucella]_BvrR
MKEASATQTIALVDDDRNILTSVSIALESEGYRVETYTDGASALDGLMARPPNLAIFDIKMPRMDGMELLRRLRQKSDLPVIFLTSKDDEIDELFGLKMGADDFITKPFSQRLLVERVKAVLRRVAARDGTAKPAGQQAKSLERGQLVMDQERHTCTWKGEPVTLTVTEFLILHSLAQRPGVVKSRDALMDAAYDEQVYVDDRTIDSHIKRLRKKFKAVDDSFEMIETLYGVGYRFREA
>AQS40867.1 MAG: Transcriptional regulator [Candidatus Tokpelaia hoelldobleri]
MKETPLVTPTIALVDDDRNILTSVSIALEAEGYRVETYTDGASALEGLTARPPNLAIFDIKMPRMDGMELLRRLRHKSDLPVIFLTSKDDEIDELFGLKMGADDFITKPFSQRLLVERVKAVLRRAQARDPGGKAGTAPAASLERGALVMDQERHTCTWKGEPVILTVTEFLILQALAQRPGVVKSRDALMDAAYDDQVYVDDRTIDSHIKRLRKKFKAVDDSFDMIETLYGVGYRFREG
>WP_059243118.1 response regulator transcription factor [Brucella vulpis]
MKEASATQTIALVDDDRNILTSVSIALESEGYRVETYTDGASALDGLMARPPNLAIFDIKMPRMDGMELLRRLRQKSDLPVIFLTSKDDEIDELFGLKMGADDFITKPFSQRLLVERVKAVLRRVAARDGTAKPAGQQAKSLERGQLVMDQERHTCAWKGEPVTLTVTEFLILHSLAQRPGVVKSRDALMDAAYDEQVYVDDRTIDSHIKRLRKKFKAVDDSFEMIETLYGVGYRFREA
>WP_113943761.1 response regulator transcription factor [Pseudochrobactrum asaccharolyticum]
MKEVPVTQTIALVDDDRNILTSVSIALESEGYRVETYTDGASALDGLTARPPNLAIFDIKMPRMDGMELLRRLRQKSDLPVIFLTSKDDEIDELFGLKMGADDFITKPFSQRLLVERVKAVLRRVAAREGAVKNPGQPTKSLQRGQLEMDQERHTCTWKGEPVTLTVTEFLILHSLAQRPGVVKSRDALMDAAYDEQVYVDDRTIDSHIKRLRKKFKVVDDDFEMIETLYGVGYRFREA
>WP_443101378.1 response regulator transcription factor [Brucella sp. RRSP16]
MKEASATQTIALVDDDRNILTSVSIALESEGYRVETYTDGASALDGLLARPPNLAIFDIKMPRMDGMELLRRLRQKSDLPVIFLTSKDDEIDELFGLKMGADDFITKPFSQRLLVERVKAVLRRVAARDGTAKPTGQQAKSLERGQLVMDQERHTCTWKGEPVTLTVTEFLILHSLAQRPGVVKSRDALMDAAYDEQVYVDDRTIDSHIKRLRKKFKAVDDDFEMIETLYGVGYRFREA
>ERU06688.1 hypothetical protein P036_02076 [Brucella canis 04-2330-1]
MRIILIEDDPILGAAVREHIAAEGHCVDWVSRLDTAHDYMESARYDLVLLDLMLPDGQGLSFLRDLRTKGCSTPVIILTALDQISDHIQGLNAGADDYLTKPFDLSARLNAVARRYSGNPNPLIEIGGLQIDLAAKSVMRDGRALCLTARE
>AEW15724.1 two component response regulator protein [Brucella canis HSK A52141]
MRIILIEDDPILGAAVRDHIAAEGHCVDWVSRLDTAHDYMESARYDLVLLDLMLPDGQGLSFLRDLRTKGCSTPVIILTALDQISDHIQGLNAGADDYLTKPFDLSARLNAVARRYSGNPNPLIEIGGLQIDLAAKSVMRDGRALCLTARE
>AIB18893.1 DNA-binding response regulator [Brucella suis bv. 2]
MRIILIEDDPILGAAVRDHIAAEGHCVDWVSRLDTAHDYMESARYDLVLLDLMLPDGQGLSFLRDLRTKGCSTPVIILTALDQISDRIQGLNAGADDYLTKPFDLSARLNAVARRYSGNPNPLIEIGGLQIDLAAKSVMRDGRALCLTARE
>SPU61879.1 transcriptional regulator [Brucella melitensis]
MKILVIEDDREAARYLEKAFAEAGHSADIAGDGETGYALAENGNYDVLVVDRMLPKRDGLSVVAGLRAKGMETPVLILSALGEVDDRVTGLRAGGDDYLTKPYAFSELLARVEVLQRRSSPREADTIYRVGDLELDRLTHTAPPPEC
>WP_141066601.1 winged helix-turn-helix domain-containing protein, partial [Brucella melitensis]
SASTAARAVAPTPRPQLTAPDRALGDPTSARPITRLRRTIEQDPATPVWLQNVRGIGYKLTIE
>WP_019444277.1 response regulator, partial [Brucella abortus]
MTARILVVDDVDSNVKLLEARLLSEYYEVVPAYSGAEAIEICLDGQIDIVLLDVLMPGLDGFEVCRRLKANPRTANIPVIMITCLTSPEDKVRGLEAGAEDFLSKPVNDLELLSRLKSLTRLKMMSDELFQRAGRIADAEVDALLARKMAGKDGNKDEIARILVVDEDELAAARLRHILDENYRVDVASDAETALIRAIETDYDTIIVSASFTYYDPLKLCTQLRTIQRTRLIPIILMVWEDEGA
>WP_006640787.1 response regulator, partial [Brucella pinnipedialis]
MTARILVVDDVDSNVKLLEARLLSEYYEVVPAYSGAEAIEICLDGQIDIVLLDVLMPGLDGFEVCRRLKANPRTANIPVIMITCLTSPEDKVRGLEAGAEDFLSKPVNDLELLSRLKSLTRLKMMSDELFQRAGRIADAEVDALLARKMAGKDGNKDEIARILVVDEDELAAAARLRHILDENYRVDVASDAETALIRAIETDYDTIIVSASFTYYDPLKLCTQLRTIQRTRLIPIILMVWEDEGAL
>WP_429938571.1 response regulator, partial [Brucella melitensis]
MTARILVVDDVDSNVKLLEARLLSEYYEVVPAYSGAEAIEICLDGQIDIVLLDVLMPGLDGFEVCRRLKANPRTANIPVIMITCLTSPEDKVRGLEAGAEDFLSKPVNDLELLSRLKSLTRLKMMSDELFQRAGRIADAEVDALLARKMAGKDGNKDEIARILVVDEDELAAARLRHILDENYRVDVASDAETALIRAIETDYDTIIVSASFTYYDPLKLCTQLRTIQRTRLIPIILMVWEDE
>WP_087932894.1 PleD family two-component system response regulator [Brucella melitensis]
MTARILVVDDVDSNVKLLEARLLSEYYEVVPAYSGAEAIEICLDGQIDIVLLDVLMPGLDGFEVCRRLKANPRTANIPVIMITCLTSPEDKVRGLEAGAEDFLSKPVNDLELLSRLKSLTRLKMMSDELFQRAGRIADALLARKMAGKDGNKDEIARILVVDEDELAAARLRHILDENYRVDVASDAETALIRAIETDYDTIIVSASFTYYDPLKLCTQLRTIQRTRLIPIILMVWEDEGALELGVNDYLMRPLEKIELFARLRTQIKRKCYNDILRQSMERTITQSVTDGLTGLHNRRYIDMHMPLLLTRAIERKQPLSIIMIDLDHFKQVNEQYGHGAGDHVLREFSGRLRRNIRGMDLISRYGGEEFVVVLPDTDRQAAFNVAERVRGIVAEAPFVLDDGKRRASLTVSVGVAALRPAGDSLEALFTRATDALIQAKQSGRNRIVLSAA
>WP_006105017.1 PleD family two-component system response regulator [Brucella abortus]
MTARILVVDDVDSNVKLLEARLLSEYYEVVPAYSGAEAIEICLDGQIDIVLLDVLMPGLDGFEVCRRLKANPRTANIPVIMITCLTSPEDKVRGLEAGAEDFLSKPVNDLELLSRLKSLTRLKMMSDELFQRAGRIADAEVDALLARKMAGKDGNKDEIARILVVDEDELAAARLRHILDENYRVDVASDAETALIRAIETDYDTIIVSASFTYYDPLKLCTQLRTIQRTRLIPIILMVWEDEGALDLGVNDYLMRPLEKIELFARLRTQIKRKCYNDILRQSMERTITQSVTDGLTGLHNRRYIDMHMPLLLTRAIERKQPLSIIMIDLDHFKQVNEQYGHGAGDHVLREFSGRLRRNIRGMDLISRYGGEEFVVVLPDTDRQAAFNVAERVRGIVAEAPFVLDDGKRRASLTVSVGVAALRPAGDSLEALFTRATDALIQAKQSGRNRIVLSAA
>WP_006134664.1 PleD family two-component system response regulator [Brucella canis]
MTARILVVDDVDSNVKLLEARLLSEYYEVVPAYSGAEAIEICLDGQIDIVLLDVLMPGLDGFEVCRRLKANPRTANIPVIMITCLTSPEDKVRGLEAGAEDFLSKPVNDLELLSRLKSLTRLKMMSDELFQRAGRIADAEVDALLARKMAGKDGNKDEIARILVVDEDELAAARLRHILDENYRVDVASDAETALIRAIETDYDTIIVSASFTYYDPLKLCTQLRTIQRTRLIPIILMVWEDEGALVVRALELGVNDYLMRPLEKIELFARLRTQIKRKCYNDILRQSMERTITQSVTDGLTELHNRRYIDMHMPLLLTRAIERKQPLSIIMIDLDHFKQVNEQYGHGAGDHVLREFSGRLRRNIRGMDLISRYGGEEFVVVLPDTDRQAAFNVAERVRGIVAEAPFVLDDGKRRASLTVSVGVAALRPAGDSLEALFTRATDALIQAKQSGRNRIVLSAA
>WP_008510687.1 PleD family two-component system response regulator [Brucella inopinata]
MTARILVVDDVDSNVKLLEARLLSEYYEVVPAYSGAEAIEICLDGQIDIVLLDVLMPGLDGFEVCRRLKANPRTANIPVIMVTCLASPEDKVRGLEAGAEDFLSKPVNDLELLSRLKSLIRLKMMSDELFQRAGRIADAEVDALLARKMAGKDGNKDEIARILVVDEDELAAARLRHILDENYRVDVASDAETALIRAIETDYDTIIVSASFTYYDPLKLCTQLRTIQRTRLIPIILMVWEDEGALVVRALELGVNDYLMRPLEKIELFARLRTQIKRKCYNDILRQSMERTITQSVTDGLTGLHNRHYIDMHMPLLLTRAIERKQPLSIIMIDLDHFKQVNEQYGHGAGDHVLREFSARLRRNIRGMDLISRYGGEEFVVVLPDTDRQAAFNVAERVRGIVAEAPFVLDNGKRRASLTVSVGVAALRPAGDSLEALFTRATDALIQAKQSGRNRIVLSAA
>WP_059244223.1 PleD family two-component system response regulator [Brucella vulpis]
MTARILVVDDVDSNVKLLEARLLSEYYEVVPAYSGAEAIEICLDGQIDIVLLDVLMPGLDGFEVCRRLKANPRTANIPVVMITCLTSPEDKVRGLEAGAEDFLSKPVNDLELLSRLKSLTRLKMMSDELFQRAGRIADAEVDALLARKMAGKDGNKDEIARILVVDEDELAAARLRHILDENYRVDVASDAETALIRVIETDYDTIIVSASFTYYDPLKLCTQLRTIQRTRLIPIILMVWEDEGALVVRALELGVNDYLMRPLEKIELFARLRTQIKRKCYNDILRQSMERTITQSVTDGLTGLHNRRYIDMHMPLLLTRAIERKQPLSIIMIDLDHFKQVNEQYGHGAGNHVLREFSGRLRRNIRGMDLISRYGGEEFVVVLPDTDRQAAFNVAERVRGIVAEAPFVLDSGKRRVSLTVSVGVAALRPAGDSLEALFTRATDALIQAKQSGRNRIVLSAA
>WP_065887320.1 PleD family two-component system response regulator [Brucella melitensis]
MTARILVVDDVDSNVKLLEARLLSKYYEVVPAYSGAEAIEICLDGQIDIVLLDVLMPGLDGFEVCRRLKANPRTANIPVIMITCLTSPEDKVRGLEAGAEDFLSKPVNDLELLSRLKSLTRLKMMSDELFQRAGRIADAEVDALLARKMAGKDGNKDEIARILVVDEDELAAARLRHILDENYRVDVASDAETALIRAIETDYDTIIVSASFTYYDPLKLCTQLRTIQRTRLIPIILMVWEDEGALVVRALELGVNDYLMRPLEKIELFARLRTQIKRKCYNDILRQSMERTITQSVTDGLTGLHNRRYIDMHMPLLLTRAIERKQPLSIIMIDLDHFKQVNEQYGHGAGDHVLREFSGRLRRNIRGMDLISRYGGEEFVVVLPDTDRQAAFNVAERVRGIVAEAPFVLDDGKRRASLTVSVGVAALRPAGDSLEALFTRATDALIQAKQSGRNRIVLSAA
>WP_070998273.1 PleD family two-component system response regulator [Brucella inopinata]
MTARILVVDDVDSNVKLLEARLLSEYYEVVPAYSGAEAIEICLNGQIDIVLLDVLMPGLDGFEVCRRLKANPRTANIPVIMVTCLASPEDKVRGLEAGAEDFLSKPVNDLELLSRLKSLTRLKMMSDELFQRAGRIADAEVDALLARKMAGKDGNKDEIARILVVDEDELAAARLRHILDENYRVDVASDAETALIRAIETDYDTIIVSASFTYYDPLKLCTQLRTIQRTRLIPIILMVWEDEGALVVRALELGVNDYLMRPLEKIELFARLRTQIKRKCYNDILRQSMERTITQSVTDGLTGLHNRRYIDMHMPLLLTRAIERKQPLSIIMIDLDHFKQVNEQYGHGAGDHVLREFSARLRRNIRGMDLISRYGGEEFVVVLPDTDRQAAFNVAERVRGIVAEAPFVLDSGKRRASLTVSVGVAALRPAGDSLEALFTRATDALIQAKQSGRNRIVLSAA
>WP_075604151.1 MULTISPECIES: PleD family two-component system response regulator [Brucella]
MTARILVVDDVDSNVKLLEARLLSEYYEVVPAYSGAEAIEICLDGQIDIVLLDVLMPGLDGFEVCRRLKANPRTANIPVIMITCLTSPEDKVRGLEAGAEDFLSKPVNDLELLSRLKSLTRLKMMSDELFQRAGRIADAEVDALLARKMAGKDGNKDEIARILVVDEDELAAARLRHILDENYRVDVASDAETALIRAIETDYDTIIVSASFTYYDPLKLCTQLRTIQRTRLIPIILMVWEDEGALVVRALELGVNDYLMRPLEKIELFARLRTQIKRKCYNDILLQSMERTITQSVTDGLTGLHNRRYIDMHMPLLLTRAIERKQPLSIIMIDLDHFKQVNEQYGHGAGDHVLREFSGRLRRNIRGMDLISRYGGEEFVVVLPDTDRQAAFNVAERVRGILAEAPFVLDDGKRRASLTVSVGVAALRPAGDSLEALFTRATDALIQAKQSGRNRIVLSAA
>WP_267209716.1 response regulator, partial [Brucella melitensis]
ESAEQAEALVRSHRFDLVILDITLPGKSGLAFLRELREHGFSGEVILITAFADLDTAIEALRAGASDFILKPFRVTQLL
>CAA60738.1 FeuP, partial [Brucella melitensis]
VLVVEDDKDLNRQLSEAMIAAGYVVDSAYDGEEGHYLGDTEPYDAVVLDIGLPQMDGISVVERWRRSGRTIPVLMLTARDRWSDKVAGIDAGADDYIT
>SPU62349.1 transcriptional regulatory protein chvI [Brucella melitensis]
MGADDFITKPFSQRLLVERVKAVLRRVAARDGTAKPAGQQAKSLERGQLVMDQERHTCTWKGEPVTLTVTEFLILHSLAQRPGVVKSRDALMDAAYDEQVYVDDRTIDSHIKRLRKKFKAVDDSFEMIETLYGVGYRFREA
>CAA05414.1 putative response regulator, partial [Brucella melitensis]
VVDDDEDLRSILVEQLELCEEFQILQEDSAGKGIQTARNGIVDLLIMDVGLPDMDGREAVKLLRKGGFKAPIIMLTAHDTESDTILGLESGANDYVTK
>WP_006214183.1 response regulator transcription factor [Brucella abortus]
MNCAYERDPVVFIVDDDHSVRLGLVDLFASIGLKALCFASVNEFLKHAREEVPACLILDVRMPGESGTEFHARMKGLDIRLPVIFITGHGDIAMGVKAIKDGAIDFLAKPFRNHDLLDAVQQAIRTDRKRLREEHNQHRIIARYQTLNQGERAVFKLVVQGLMNKQIAAELDVAEVTVKVRRSHLMHKMRAKSLADLVRMATELNAQPVKEL
>WP_006164144.1 response regulator transcription factor [Brucella sp. 63/311]
MNCAYERDPVVFIVDDDHSVRLGLVDLFASIGLKALCFASVNEFIKHAREEVPACLILDVRMPGESGTEFHARMKGLDIRLPVIFITGHGDIAMGVKAIKDGAIDFLAKPFRDQDLLDAVQQAIRTDRKRLREEHNQHRIIARYQTLNQGERAVFKLVVQGLMNKQIAAELDVAEVTVKVRRSHLMHKMRAKSLADLVRMATELNAQPVKEL
>WP_429929376.1 response regulator transcription factor [Brucella melitensis]
MNCAYERDPVVFIVDDDHSVRLGLVDLFASIGLKALCFASVNEFLKHAREEVPACLILDVRMPGESGTEFHARMKGLDIRLPVIFITGHGDIAMGVKAIKDGAIDFLAKPFRNQDLLDAVQQAIRTDRKRLREEHNQHRIIARYQTLNQGERAVFKLVVQGLMNKQIAAELDVAEVTVKXRRSHLMHKMRAKSLADLVRMATELNAQPVKEL
>AIJ85237.1 photosynthetic apparatus regulatory protein regA [Brucella melitensis bv. 3 str. Ether]
MKQEDTEAIGNDPTLLLVDDDKPFLQRLARAMESRGFQVTTAESVEEGIAAVKTSAPAYAVVDMRLGDGNGLNIIEAIRSRRADTRAIVLTGYGNIATAVNAVKLGAIDYLSKPADADEVFAALTRRPGEKVAPPENPMSADRVRWEHIQRVYEMCERNVSETARRLNMHRRTLQRILAKRAPR
>AIK45369.1 photosynthetic apparatus regulatory protein regA [Brucella anthropi]
MKQEDTEAIGNDPTLLLVDDDKPFLQRLARAMESRGFQVTTAESVEEGIAAAKAAAPAYAVVDMRLGDGNGLDIIEAIRSRRADTRAIVLTGYGNIATAVNAVKLGAIDYLSKPADADEVFAALTRRPGEKVAPPENPMSADRVRWEHIQRVYEMCERNVSETARRLNMHRRTLQRILAKRAPR
>EEH15377.1 Photosynthetic apparatus regulatory protein regA [Brucella ceti str. Cudo]
MSIRGTITGRKHPMEDLKQEDTEAIGNDPTLLLVDDDKPFLQRLARAMESRGFQVTTAESVEEGIAAVKTSAPAYAVVDMRLGDGNGLDIIEAIRSRRADTRAIVLTGYGNIATAVNAVKLGAIDYLSKPADADEVFAALTRRPGEKVAPPENPMSADRVRWEHIQRVYEMCERNVSETARRLNMHRRTLQRILAKRAPR
>KPN32621.1 chemotaxis protein CheY [Brucella melitensis]
MEDLKQEDTEAIGNDPTLLLVDDDKPFLQRLARAMESRGFQVTTAESVEEGIAAVKTSAPAYAVVDMRLGDGNGLNIIEAIRSRRADTRAIVLTGYGNIATAVNAVKLGAIDYLSKPADADEVFAALTRRPGEKVAPPENPMSADRVRWEHIQRVYEMCERNVSKTARRLNMHRRTLQRILAKRAPR
>WP_006213432.1 global response regulator transcription factor RegA [Brucella abortus]
MEDLKQEDTEAIGNDPTLLLVDDDRPFLQRLARAMESRGFQVTTAESVEEGIAAVKTSAPAYAVVDMRLGDGNGLDIIEAIRSRRADTRAIVLTGYGNIATAVNAVKLGAIDYLSKPADADEVFAALTRRPGEKVAPPENPMSADRVRWEHIQRVYEMCERNVSETARRLNMHRRTLQRILAKRAPR
>WP_008933678.1 global response regulator transcription factor RegA [Brucella sp. NVSL 07-0026]
MEDLKQEDTEAIGNDPTLLLVDDDKPFLQRLARAMESRGFQVTTAESVEEGIAAVKTAAPAYAVVDMRLGDGNGLDIIEAIRSRRADTRAIVLTGYGNIATAVNAVKLGAIDYLSKPADADEVFAALTRRPGEKVAPPENPMSADRVRWEHIQRVYEMCERNVSETARRLNMHRRTLQRILAKRAPR
>WP_069125108.1 global response regulator transcription factor RegA [Brucella melitensis]
MEDLKQEDTEAIGNDPTLLLVDDDKPFLQRLARAMESRGFQVTTAESVEEGIAAVKTSAPAYAVVDMRLGDGNGLNIIEAIRSRRADTRAIVLTGYGNIATAVNAVKLGSIDYLSKPADADEVFAALTRRPGEKVAPPENPMSADRVRWEHIQRVYEMCERNVSETARRLNMHRRTLQRILAKRAPR
>WP_079211407.1 global response regulator transcription factor RegA [Brucella pituitosa]
MDDLKQEDTEAIGNDPTLLLVDDDKPFLQRLARAMEGRGFQVTTAESVEEGIAAAKASAPAYAVVDMRLGDGNGLDVIEAIRTRRTDTRAIVLTGYGNIATAVNAVKIGAIDYLSKPADADEVFAALTRRPGEKVAPPENPMSADRVRWEHIQRVYEMCERNVSETARRLNMHRRTLQRILAKRAPR
>WP_094897901.1 global response regulator transcription factor RegA [Brucella melitensis]
MEDLKQEDTEAIGNDPTLLLVDDDKPFLQRLARAMESRGFQVTTAESVEEGIAAVKTSAPAYAVVDMRLGDGNGLNIIEVIRSRRADTRAIVLTGYGNIATAVNAVKLGAIDYLSKPADADEVFAALTRRPGEKVAPPENPMSADRVRWEHIQRVYEMCERNVSETARRLNMHRRTLQRILAKRAPR
>WP_104757114.1 global response regulator transcription factor RegA [Brucella oryzae]
MDDLKQEDTEAIGNDPTLLLVDDDKPFLQRLARAMESRGFQVTTAESVEDGIAAAKAAAPAYAVVDMRLGDGNGLDIIEAIRARRADTRAIVLTGYGNIATAVNAVKLGAIDYLSKPADADEVFAALTRRPGEKVAPPENPMSADRVRWEHIQRVYEMCERNVSETARRLNMHRRTLQRILAKRAPR
>ABX63421.1 Response regulator receiver:Transcriptional regulatory protein, C-terminal [Brucella canis ATCC 23365]
MLEAFLQHPGQTLSKAQLEEHLYSFDTEVESNTMEVHVSRLRKKLGHAIIETVRGIGYRLGNSKSKAAR
>BvrR
MKEASATQTIALVDDDRNILTSVSIALESEGYRVETYTDGASALDGLMARPPNLAIFDIKMPRMDGMELLRRLRQKSDLPVIFLTSKDDEIDELFGLKMGADDFITKPFSQRLLVERVKAVLRRVAARDGTAKLAGQQAKSLERGQLVMDQERHTCTWKGEPVTLTVTEFLILHSLAQRPGVVKSRDALMDAAYDEQVYVDDRTIDSHIKRLRKKFKAVDDSFEMIETLYGVGYRFREA
>PhoB
MSQVPRIAVVEDEEALSVLLRYNLEAEGYQVDTMLRGDEAEIALRESVPDLLILDWMLPGVSGIELCRRLRQRPETERLPIIMLTARGEESERVRGLSVGADDYVVKPFSTPELLARVKAMLRRANPSILSHVLKVGDLLLDRQQHRVYRKEKEVHLGPTEFRLLEYFMMSPGRVFSRSQLLDGVWGPDIYVDDRTVDVHVGRLRKAINVGRAADSIRTVRGAGYSFG
>CtrA
MRVLLIEDDSAIAQSIELMLKSESFNVYTTDLGEEGIDLGKLYDYDIILLDLNLPDMSGYEVLRTLRLSKVKTPILILSGMAGIEDKVRGLGFGADDYMTKPFHKDELIARIHAIVRRSKGHAQSVITTGDLVVNLDAKTVEVAGQRVHLTGKEYQMLELLSLRKGTTLTKEMFLNHLYGGMDEPELKIIDVFICKLRKKLDAVSGNQSYIETVWGRGYVLREPDAEMRESA
